# Supplementary material for: H-NS Family Proteins Drastically Change Their Targets in Response to the Horizontal Transfer of the Catabolic Plasmid pCAR1
Source: Front Microbiol. 2020 May 29;11:1099. doi: 10.3389/fmicb.2020.01099 (PMC7273181; doi:10.3389/fmicb.2020.01099)
Supplement: Supplementary file 2 [file Data_Sheet_1.XLSX]

## Sheet: Supplementary Table S1
Supplementary Table S1. Differetially transcribed genes on the chromosome during the log phase. Diffrentially transcribed genes on the chromosome during the log phase detected in the seven comparisons between two strains are shown. For each comparison, false discovery rate (FDR) and log2-fold-change (log2FC) values are shown. We compared the following strain pairs: [KT2440 vs. KT2440DturA], [KT24…
		KT2440vsKT2440ΔturA		KT2440vsKT2440ΔturB		KT2440(pCAR1)vsKT2440ΔturA(pCAR1)		KT2440(pCAR1)vsKT2440ΔturB(pCAR1)		KT2440(pCAR1)vsKT2440(pCAR1Δpmr)		KT2440vsKT2440(pCAR1)		KT2440vsKT2440(pCAR1Δpmr)
Locus tag	Gene name	Log2FC	FDR	Log2FC	FDR	Log2FC	FDR	Log2FC	FDR	Log2FC	FDR	Log2FC	FDR	Log2FC	FDR	COG	Annotation
PP_0001	parB_1	-0.138693	0.933423	0.0207087	1	-0.892166	8.10647e-05	-0.379447	0.212136	-0.715023	0.0392646	-0.236465	0.547517	-0.867649	0.00568586	K	parB-like partition protein
PP_0002	PP_0002	-0.124648	0.94646	0.139827	1	-1.01044	4.80466e-06	-0.546619	0.0562734	-0.909446	0.00897833	-0.148818	0.721104	-0.976687	0.00264265	D	ParA family protein
PP_0003	gidB	-0.244911	0.810749	0.134387	1	-1.20428	8.15375e-09	-0.762158	0.00747135	-1.09676	0.00351765	-0.0583065	0.911848	-1.07479	0.00157586	M	16S rRNA methyltransferase GidB
PP_0004	gidA	-0.0831606	0.98376	0.166191	1	-1.11766	3.98915e-07	-0.570443	0.0449781	-0.88935	0.0130013	-0.181831	0.659	-0.989199	0.00221194	D	tRNA uridine 5-carboxymethylaminomethyl modification protein GidA
PP_0005	trmE	0.138156	0.935989	0.0635837	1	-0.511604	0.024005	0.0309324	0.961442	-0.0145314	1	0.546761	0.0766611	0.618488	0.0868922	R	tRNA modification GTPase TrmE
PP_0006	yidC	-0.27562	0.815537	0.255354	1	-1.06346	2.03973e-06	-0.344406	0.2837	-0.482987	0.205045	0.521482	0.124719	0.123985	0.779317	U	inner membrane protein translocase component YidC
PP_0007	PP_0007	-0.599652	0.4374	-0.52597	1	-1.00698	1.12937e-06	-0.889441	0.00154953	-1.05932	0.00640441	0.456956	0.19508	-0.524541	0.18481	S	hypothetical protein
PP_0008	rnpA	-0.228128	0.904436	0.139478	1	-1.3911	1.43553e-10	-0.609816	0.0328405	-1.00947	0.00208658	0.446636	0.248219	-0.479508	0.199635	J	ribonuclease P
PP_0009	rpmH	-1.20214	0.675343	-0.332369	1	-2.79565	1.12892e-17	-4.49602	8.50524e-11	-3.4768	0.00135421	1.11119	0.418399	-2.29316	0.110986	-	50S ribosomal protein L34
PP_0010	dnaA	0.112123	0.962558	0.170985	1	-0.870102	9.63752e-05	-0.381561	0.201091	-0.708221	0.0450338	0.093449	0.86118	-0.530168	0.11551	L	chromosome replication initiator DnaA
PP_0011	dnaN	0.0531442	1	0.177294	1	-0.83959	0.000164801	-0.384488	0.204812	-0.576775	0.110829	-0.0524567	0.92728	-0.545682	0.0918453	L	DNA polymerase III subunit beta
PP_0012	recF	-0.255666	0.822111	0.116484	1	-0.891979	0.00011222	-0.391327	0.19132	-0.720321	0.0374017	-0.0735074	0.882962	-0.71186	0.0248814	L	recombination protein F
PP_0013	gyrB	0.0116707	1	0.338489	1	-0.830099	0.000271144	-0.379417	0.210504	-0.607157	0.0886948	0.0821813	0.871143	-0.441122	0.182714	L	DNA gyrase subunit B
PP_0014	PP_0014	0.136638	0.931091	0.806935	0.562957	-1.00603	5.47746e-08	-0.374927	0.291921	-0.777905	0.0151909	0.929843	0.000378899	0.232421	0.51781	-	transposase
PP_0015	PP_0015	-0.12201	0.946107	0.796501	0.637362	-0.770774	0.000926239	-0.533402	0.106046	-0.528847	0.139982	0.729609	0.0263883	0.28285	0.468944	R	ATPase AAA
PP_0016	PP_0016	0.541322	0.349889	0.261886	1	-0.275988	0.18613	-0.158751	0.704266	-0.284653	0.426392	0.219915	0.564	0.0176751	0.992851	-	hypothetical protein
PP_0017	turC	0.63219	0.208765	0.580099	1	-0.921754	4.58885e-05	-0.463228	0.147765	-0.857142	0.0273134	0.191989	0.658292	-0.582178	0.11551	-	transcriptional regulator MvaT, P16 subunit
PP_0018	PP_0018	0.851219	0.102549	0.80889	1	-0.0385255	0.911611	-0.326635	0.282548	-0.110956	0.805811	0.29031	0.459667	0.260663	0.484569	-	hypothetical protein
PP_0019	PP_0019	1.045	0.0204173	0.584823	1	0.0895073	0.750597	-0.0980003	0.801764	-0.102884	0.823694	0.242136	0.502106	0.222064	0.536406	-	hypothetical protein
PP_0020	PP_0020	0.351357	0.713233	0.190925	1	-0.325709	0.167407	-0.16346	0.617071	-0.309452	0.406879	0.40217	0.249003	0.176711	0.658292	-	hypothetical protein
PP_0021	PP_0021	0.478033	0.470329	0.434633	1	-0.29966	0.203738	0.131394	0.76504	0.115778	0.814293	1.0025	0.000885322	1.20068	0.000117194	-	hypothetical protein
PP_0022	PP_0022	0.54913	0.434608	-0.4349	1	0.162976	0.689452	0.117129	0.847396	0.186763	0.759061	0.149224	0.820738	0.418172	0.339502	-	hypothetical protein
PP_0023	PP_0023	-4.74894	0.031737	0.0753696	1	-8.27426	7.87458e-16	-7.99098	8.64837e-13	-8.27162	5.65494e-11	0.442956	0.810941	-7.66511	0.00102267	-	hypothetical protein
PP_0024	PP_0024	0.21618	0.936275	-0.168885	1	-0.16572	0.657529	0.37115	0.411945	0.495644	0.332291	1.61465	0.000690768	2.19247	5.73933e-07	R	hypothetical protein
PP_0025	PP_0025	0	1	2.52818	1	-2.48973	1	-2.26039	1	-2.48753	1	2.22655	1	0	1	-	hypothetical protein
PP_0026	PP_0026	0.739859	0.138917	0.00178063	1	0.731214	0.00404942	0.288734	0.47111	0.362136	0.424276	-0.314183	0.510686	0.131149	0.779317	P	CDF family cobalt/cadmium/zinc transporter
PP_0027	PP_0027	0.950359	0.277289	-0.032123	1	0.574388	0.140897	-0.253176	0.745132	0.143124	0.904635	0.323411	0.709103	0.555987	0.440517	-	hypothetical protein
PP_0028	PP_0028	2.06676	0.0488968	-0.542225	1	2.84613	0.000588166	1.93512	0.22068	1.87234	0.215556	-1.18991	0.606852	0.746603	0.607483	-	hypothetical protein
PP_0029	czrR-1	0.637228	0.277679	0.300156	1	0.0365027	0.942537	-0.220263	0.655425	-0.0356697	0.983008	0.382953	0.400736	0.431086	0.217624	T	DNA-binding response regulator CzrR
PP_0030	PP_0030	0.375943	0.621438	-0.0280281	1	0.133836	0.566694	0.102608	0.782835	0.268337	0.463969	0.21161	0.556194	0.564049	0.0668511	T	sensor histidine kinase
PP_0031	PP_0031	0.89704	0.396593	0.0462654	1	0.629251	0.12404	0.23663	0.762076	0.427284	0.556494	0.559051	0.505963	1.07772	0.104003	-	hypothetical protein
PP_0032	PP_0032	3.85968	0.678216	0	1	-0.359011	1	-1.24787	0.806079	0.329212	1	3.59066	0.488275	4.15636	0.236821	-	hypothetical protein
PP_0033	PP_0033	0.433082	0.682461	-0.263179	1	0.238942	0.518976	-0.0763444	0.952897	0.158537	0.809614	0.102245	0.903321	0.34418	0.474766	M	sugar transferase
PP_0034	PP_0034	0.842727	0.416196	-0.125054	1	0.762374	0.079776	0.388127	0.594335	0.226675	0.827258	0.711273	0.384307	1.0204	0.110957	M	ribonuclease III
PP_0035	PP_0035	0.707491	0.887142	-0.491807	1	0.0474789	1	-2.27013	0.0315028	-0.256964	0.902064	0.446923	0.892146	0.269068	0.884976	S	GtrA family protein
PP_0036	PP_0036	1.03512	0.279083	0.249676	1	1.1993	0.000960339	0.432605	0.579792	0.711133	0.263617	0.407448	0.709723	1.19698	0.0472436	K	LysR family transcriptional regulator
PP_0037	oprP	0.866205	0.0735976	-0.500614	1	0.864911	0.000384362	0.108521	0.857053	0.115902	0.863848	0.173958	0.782938	0.375932	0.403062	P	phosphate-selective porin O and P
PP_0038	PP_0038	0	1	0	1	-3.35635	0.617751	-3.10272	0.707372	-3.35529	0.691161	3.06643	0.716634	0	1	-	hypothetical protein
PP_0039	PP_0039	0.124103	0.943226	0.275974	1	0.0964366	0.786137	0.397741	0.361862	0.552269	0.215596	1.96411	1.34898e-10	2.59971	2.61425e-14	-	hypothetical protein
PP_0040	PP_0040	-0.145383	0.979746	-0.795171	1	-0.0905785	0.893672	-0.790027	0.106227	0.165159	0.853021	-0.216757	0.82012	0.0395531	0.990605	-	hypothetical protein
PP_0041	cadA-1	0.051284	1	-0.0310081	1	-0.134657	0.640821	0.179587	0.709819	0.39828	0.287924	1.12536	0.000199737	1.60621	2.91659e-07	P	heavy metal translocating P-type ATPase
PP_0042	PP_0042	-2.1948	1	1.2554	1	0.974788	0.675878	-3.63171	0.47111	-1.70429	0.790092	1.17529	0.814274	-0.412797	1	-	hypothetical protein
PP_0043	PP_0043	-0.371668	0.678216	-0.272807	1	0.049069	0.864984	0.0379729	0.938224	-0.024447	0.980978	0.583423	0.0603811	0.646474	0.0525127	P	CzcA family cobalt/zinc/cadmium efflux transporter permease
PP_0044	PP_0044	0.497888	0.611451	0.0454088	1	0.00860468	1	0.0160005	1	0.113159	0.837549	0.138517	0.829904	0.336164	0.429852	M	CzcB family cobalt/zinc/cadmium efflux transporter membrane fusion protein
PP_0045	PP_0045	-0.0882117	0.994812	-0.185222	1	-0.207468	0.558016	0.0607701	0.941848	0.0260068	1	0.0976849	0.907737	0.209537	0.684395	M	CzcC family cobalt/zinc/cadmium efflux transporter outer membrane protein
PP_0046	PP_0046	1.06908	0.0362188	-0.155222	1	0.761585	0.00362442	-0.0233418	1	0.180847	0.76968	0.624635	0.202334	0.894235	0.0661511	-	porin
PP_0047	PP_0047	1.1201	0.328799	0.30455	1	0.404551	0.47232	-0.535873	0.723567	0.204738	0.900469	0.618749	0.543275	0.912658	0.235508	T	DNA-binding heavy metal response regulator
PP_0048	PP_0048	1.52965	0.846885	1.3364	1	0.132385	1	-0.193207	1	0.239238	0.944473	1.83497	0.328619	2.17035	0.0688929	-	hypothetical protein
PP_0049	PP_0049	0.933291	0.0294753	0.32228	1	0.168754	0.528473	-0.120486	0.80378	-0.176208	0.691456	0.103353	0.841558	0.00922825	1	-	hypothetical protein
PP_0050	PP_0050	-0.612226	0.701706	0.230976	1	0.203594	0.675407	-0.134465	0.881664	0.00315616	1	0.304098	0.709498	0.386575	0.585553	S	hypothetical protein
PP_0051	PP_0051	0.310763	0.724973	-0.0593274	1	-0.417371	0.0444176	-0.298293	0.323569	-0.39155	0.232531	-0.226785	0.52102	-0.53534	0.0737485	K	Fis family transcriptional regulator
PP_0052	PP_0052	-0.0109797	1	-0.0969474	1	0.442885	0.204314	0.294757	0.399531	0.268726	0.549987	-0.35729	0.387857	-0.00684469	1	R	beta-lactamase domain-containing protein
PP_0053	PP_0053	-0.0278786	1	0.183418	1	-0.112143	0.712258	-0.00414309	1	0.0501195	0.943683	-0.237572	0.569109	-0.104428	0.810391	R	FAD-dependent pyridine nucleotide-disulfide oxidoreductase
PP_0054	PP_0054	-0.103433	0.961714	-0.228877	1	-0.135142	0.576097	0.0554341	0.929583	0.0223171	0.988231	-0.536724	0.0754402	-0.430751	0.182083	R	hypothetical protein
PP_0055	PP_0055	-0.162475	0.914171	-0.342772	1	0.0139942	0.981105	-0.0892743	0.833968	0.105094	0.828682	-0.660288	0.0226181	-0.473358	0.167272	K	LysR family transcriptional regulator
PP_0056	PP_0056	0.351717	0.742057	-0.366621	1	0.720507	0.000722378	0.51078	0.104049	0.50397	0.150715	-0.114628	0.840924	0.472721	0.171354	E	GMC family oxidoreductase
PP_0057	PP_0057	0.216454	0.854816	0.235667	1	-0.233072	0.443603	-0.0616876	0.958825	-0.111273	0.833517	0.325257	0.458931	0.295882	0.445108	G	major facilitator family transporter
PP_0058	PP_0058	0.164462	0.91042	0.326351	1	-1.12434	1.77187e-08	-0.677447	0.0279209	-1.01969	0.00105393	0.559486	0.0676644	-0.376446	0.250764	I	phospholipid/glycerol acyltransferase
PP_0059	PP_0059	0.0160963	1	-0.0970405	1	-1.03581	1.3918e-06	-0.612491	0.0446208	-0.776545	0.0287141	-0.199441	0.620861	-0.893406	0.00366662	E	D,D-heptose 1,7-bisphosphate phosphatase
PP_0060	glyS	-0.429979	0.608748	0.141218	1	-0.998636	5.96466e-06	-0.533332	0.0580732	-0.762224	0.0276799	-0.332284	0.337821	-1.01222	0.00103536	J	glycyl-tRNA synthetase subunit beta
PP_0061	glyQ	-0.027673	1	0.256109	1	-1.24336	1.78074e-08	-0.505003	0.0732381	-1.07039	0.00153853	-0.133162	0.77842	-1.12188	0.000556996	J	glycyl-tRNA synthetase subunit alpha
PP_0062	tag	0.190914	0.872665	-0.255023	1	-0.707963	0.00237412	-0.372061	0.245372	-0.616394	0.0754008	-0.336822	0.322472	-0.869064	0.00483696	L	DNA-3-methyladenine glycosylase I
PP_0063	PP_0063	0.0340015	1	-0.151764	1	-0.654672	0.00172209	-0.167823	0.616591	-0.377577	0.295228	-0.238365	0.519016	-0.532717	0.101666	M	lipid A biosynthesis lauroyl acyltransferase
PP_0064	PP_0064	0.19306	0.884244	0.342067	1	-0.322131	0.295226	-0.200106	0.707372	-0.269421	0.635895	-0.237204	0.656554	-0.42453	0.345537	R	hypothetical protein
PP_0065	trkA	-0.0637036	0.996872	0.207538	1	-0.668838	0.00159701	-0.315428	0.327796	-0.479809	0.171167	-0.226167	0.552706	-0.620322	0.0508427	P	potassium transporter peripheral membrane protein
PP_0066	sun	-0.730469	0.125713	-0.0154468	1	-0.881113	1.83427e-05	-0.504325	0.0840619	-0.551372	0.110648	-0.251138	0.487499	-0.719451	0.0224572	J	sun protein
PP_0067	fmt	-0.610867	0.272414	0.00432976	1	-0.855941	1.93666e-05	-0.467813	0.0989544	-0.588532	0.0864065	-0.145568	0.716634	-0.649268	0.0425481	J	methionyl-tRNA formyltransferase
PP_0068	def_1	0.160709	0.9207	0.18463	1	-1.00683	8.11182e-07	-0.512013	0.0778919	-0.966	0.00572827	0.147279	0.722917	-0.738488	0.0250058	J	peptide deformylase
PP_0069	PP_0069	0.244342	0.846417	-0.120619	1	-0.100192	0.772806	0.2214	0.620449	0.487987	0.267776	0.702057	0.0866467	1.27355	0.000556996	L	DNA protecting protein DprA
PP_0070	PP_0070	-0.496737	0.428089	-0.27035	1	-0.638023	0.00062178	-0.328046	0.305165	-0.436093	0.190053	-0.307209	0.335097	-0.659543	0.0319321	J	Sua5/YciO/YrdC/YwlC family protein
PP_0071	PP_0071	0.817411	0.192758	-0.117231	1	-0.0582339	0.927141	0.00161133	1	-0.0262856	1	0.20347	0.799331	0.259297	0.634756	-	hypothetical protein
PP_0072	qor-1	0.496373	0.56273	0.0241372	1	-0.508432	0.0144039	-0.202841	0.579708	-0.237457	0.544438	-0.726303	0.0106412	-0.882763	0.00535993	C	quinone oxidoreductase
PP_0073	hemF	-0.801012	0.153654	-0.0402719	1	-0.803525	0.00022208	-0.43407	0.16661	-0.623114	0.0855264	-0.394046	0.239417	-0.934493	0.00310952	H	coproporphyrinogen III oxidase
PP_0074	aroE_1	-0.438503	0.537364	0.0525284	1	-0.557719	0.00288236	-0.0632401	0.889466	-0.467883	0.174193	-0.353952	0.277781	-0.739403	0.0173563	E	shikimate 5-dehydrogenase
PP_0075	PP_0075	-0.0618972	1	-0.468972	1	-0.0136921	1	0.0632396	0.896077	0.312301	0.450358	-0.17111	0.760046	0.225514	0.569779	P	sulfate transporter
PP_0076	PP_0076	0.163641	0.914171	-0.204351	1	-0.288247	0.290185	0.0452435	0.95984	-0.00617765	1	-0.292138	0.536541	-0.212024	0.608875	E	glycine/betaine-binding protein
PP_0077	betC	-0.0614789	1	-0.41835	1	-0.00980142	1	0.0640806	0.923654	0.173412	0.74456	-0.43693	0.296818	-0.179112	0.666334	P	choline sulfatase
PP_0078	PP_0078	-2.19476	1	-2.12611	1	0	1	5.12548e-15	1	0	1	-2.41976	1	-2.55594	1	-	hypothetical protein
PP_0079	PP_0079	0.429637	0.614125	-0.00275249	1	0.865858	2.56e-05	0.367069	0.259842	0.461431	0.287278	-0.541444	0.166319	0.00209373	1	K	LysR family transcriptional regulator
PP_0080	PP_0080	-0.115878	0.951268	-0.0986442	1	0.583852	0.00831858	0.234309	0.563333	-0.0137836	1	-0.164495	0.732852	-0.0943031	0.847115	R	hypothetical protein
PP_0081	PP_0081	-0.10468	0.968412	-0.386907	1	-0.181868	0.563125	-0.256582	0.496283	-0.463335	0.27102	-0.220769	0.613885	-0.600724	0.0894666	Q	hypothetical protein
PP_0082	trpA	-0.294812	0.78454	-0.176201	1	-0.758647	0.000863912	-0.519518	0.0844178	-0.708129	0.0458978	-0.515257	0.101477	-1.14143	0.000278219	E	tryptophan synthase subunit alpha
PP_0083	trpB	-0.415391	0.640098	-0.0804217	1	-1.10013	3.54171e-07	-0.728693	0.00725791	-0.792547	0.0398709	-0.388174	0.296538	-1.10329	0.0032254	E	tryptophan synthase subunit beta
PP_0084	trpI	-0.151556	0.914171	-0.195328	1	0.192943	0.40863	0.180417	0.652511	0.364233	0.321817	-0.121541	0.805005	0.326899	0.358173	K	LysR family transcriptional regulator
PP_0085	PP_0085	1.23242	0.0439173	1.51276	0.0709291	0.558838	0.0547042	0.0706858	0.927682	0.439641	0.428966	0.876658	0.0809564	1.39975	0.00380557	S	hypothetical protein
PP_0086	PP_0086	1.39558	0.00288698	-0.708493	1	0.681552	0.135737	0.263018	0.853855	0.270432	0.841066	-0.72198	0.311878	-0.384584	0.674033	S	hypothetical protein
PP_0087	PP_0087	1.34207	0.000616573	-0.670618	0.896677	0.58451	0.00671176	0.260973	0.665917	0.40312	0.462162	-1.50037	5.0443e-09	-1.02181	0.0151069	-	hypothetical protein
PP_0088	PP_0088	1.55587	0.000997384	0.473173	1	-0.0605078	0.825509	-0.0949556	0.803214	0.211594	0.580823	-0.395683	0.186058	-0.103012	0.792987	C	luciferase
PP_0089	osmC	0.514813	0.751306	0.378086	1	0.616921	0.103536	0.363542	0.549044	0.634198	0.273233	0.987352	0.143368	1.70213	0.000757784	O	OsmC family protein
PP_0090	PP_0090	1.02276	0.0169211	-0.553301	1	-0.0828112	0.75518	0.463939	0.120094	0.103586	0.810373	-0.37774	0.274281	-0.194337	0.611705	-	hypothetical protein
PP_0091	PP_0091	0.354052	0.67496	0.148642	1	0.317076	0.153684	0.0600033	0.919112	0.23194	0.584596	-0.343804	0.409919	-0.029509	0.992049	-	lipoprotein
PP_0092	PP_0092	0.0768054	1	-0.740484	1	0.694155	0.0158178	0.480588	0.233047	0.544901	0.260227	0.00194327	1	0.630448	0.144128	-	lipoprotein
PP_0093	PP_0093	-0.29347	0.76502	-0.14189	1	0.165938	0.420593	0.0270986	0.968612	0.104041	0.807294	-0.24182	0.536172	-0.0526716	0.923906	R	hypothetical protein
PP_0094	PP_0094	-0.0564129	0.997205	0.205155	1	-0.274313	0.191154	-0.171388	0.617512	-0.227351	0.53319	0.112624	0.814854	-0.0315854	0.960398	R	HAD superfamily hydrolase
PP_0095	PP_0095	-0.0173733	1	0.209627	1	-0.836505	2.40659e-05	-0.538379	0.0693201	-0.692125	0.0302338	0.018161	0.999995	-0.589328	0.0547601	R	anhydrase 3 protein
PP_0096	prlC	0.173756	0.916055	0.201891	1	-0.697458	0.00154744	-0.42268	0.131029	-0.394724	0.276119	-0.299574	0.388904	-0.61345	0.0515377	E	oligopeptidase A
PP_0097	PP_0097	0.252799	0.816441	-0.312448	1	-0.615367	0.0152736	-0.67139	0.0489371	-0.529683	0.196785	0.081944	0.882015	-0.366615	0.346091	R	hypothetical protein
PP_0098	PP_0098	-0.494602	0.874605	-0.678735	1	-0.245267	0.814554	-1.52891	0.106227	-0.872744	0.384694	0.503939	0.629967	-0.25708	0.908282	E	hypothetical protein
PP_0099	PP_0099	-0.463903	0.524744	0.285828	1	-0.415225	0.0554449	-0.217662	0.564392	0.165367	0.672131	0.455268	0.194786	0.704699	0.0246849	L	radical SAM domain-containing protein
PP_0100	cynT	-0.148321	0.922755	0.223824	1	-0.925559	8.80464e-06	-0.567583	0.0543644	-0.620211	0.113029	-0.449845	0.186829	-0.99012	0.00402777	P	carbonate dehydratase
PP_0101	PP_0101	0.167949	0.918592	0.563914	1	0.296622	0.178169	0.171568	0.664313	0.509569	0.119282	0.629586	0.106754	1.21997	0.000288884	P	sulfate transporter
PP_0102	PP_0102	0.925171	0.0809557	0.161699	1	-0.263429	0.258102	-0.0885726	0.84617	-0.209118	0.587276	-0.149634	0.742018	-0.276599	0.438974	-	hypothetical protein
PP_0103	PP_0103	0.76595	0.120389	0.0489046	1	0.111526	0.69518	0.386374	0.239094	0.466226	0.189122	0.599519	0.124865	1.14787	0.000565166	C	cytochrome c oxidase subunit II
PP_0104	PP_0104	0.781497	0.110759	-0.0235865	1	0.557426	0.00947674	0.60904	0.052791	0.785948	0.0183683	0.270611	0.586337	1.13835	0.000908027	C	cytochrome c oxidase subunit I
PP_0105	PP_0105	-0.308171	0.813784	-1.17559	0.47629	-0.251643	0.475693	0.118556	0.928416	0.530624	0.282095	-0.412251	0.437054	0.200708	0.678606	O	cytochrome C oxidase assembly protein
PP_0106	PP_0106	0.248556	0.887997	0.00542424	1	0.63768	0.0526161	0.629722	0.179673	0.896604	0.123697	-0.0489613	1	0.925653	0.0592134	C	cytochrome c oxidase subunit III
PP_0107	PP_0107	0.823563	0.136552	0.0237251	1	0.16516	0.627924	0.0164682	1	0.678537	0.113908	0.456871	0.392668	1.2199	0.00196344	S	hypothetical protein
PP_0108	PP_0108	-0.247529	0.927183	-0.448212	1	0.639434	0.0690897	0.549257	0.274078	0.523295	0.401033	0.174913	0.869078	0.783882	0.131605	-	hypothetical protein
PP_0109	PP_0109	0.11958	0.973146	0.0134295	1	0.276937	0.455889	0.488795	0.288127	0.499699	0.335572	1.05713	0.0270501	1.6404	0.000119408	O	cytochrome oxidase assembly
PP_0110	cyoE-1	0.36697	0.727918	-0.369833	1	0.118103	0.74189	0.148864	0.772353	0.528111	0.212398	0.0201495	1	0.626813	0.135007	O	protoheme IX farnesyltransferase
PP_0111	PP_0111	0.144083	0.931091	0.147989	1	-0.683476	0.00018617	-0.397957	0.187934	-0.471249	0.150604	-0.0371984	0.959752	-0.427108	0.194378	R	electron transport protein SCO1/SenC
PP_0112	PP_0112	-0.0760123	0.986553	0.0430441	1	-0.906173	3.12119e-05	-0.672105	0.0193237	-0.722841	0.0389734	-0.41827	0.205195	-1.05953	0.000830485	P	metal ABC transporter substrate-binding protein
PP_0113	PP_0113	-0.343561	0.686125	-0.149297	1	-0.649265	0.000498019	-0.296402	0.323933	-0.404961	0.218584	-0.181699	0.640504	-0.504525	0.10581	P	ABC transporter permease
PP_0114	metN	0.0156561	1	0.0547905	1	-0.795069	0.000112121	-0.290576	0.343538	-0.562571	0.108991	0.156543	0.713416	-0.322451	0.354269	P	DL-methionine transporter ATP-binding subunit
PP_0115	katE	-0.0693122	0.986553	-0.0842011	1	0.0377605	0.90406	0.199403	0.589887	0.340439	0.371435	0.652377	0.020873	1.07785	0.000720395	P	hydroperoxidase II
PP_0116	PP_0116	0.131194	0.94901	-0.291806	1	-0.628336	0.00177143	-0.436943	0.13241	-0.40924	0.227057	0.115521	0.799441	-0.209514	0.555666	-	lipoprotein
PP_0117	znuB	0.0381579	1	-0.388771	1	-0.811846	0.000288551	-0.666482	0.0316443	-0.936516	0.00526898	-0.0153921	1	-0.868691	0.0123082	P	hypothetical protein
PP_0118	znuC	0.0592749	0.997205	-0.194146	1	-0.36384	0.18066	-0.442328	0.195856	-0.473285	0.190381	-0.218811	0.578964	-0.607717	0.078589	P	zinc ABC transporter ATP-binding protein
PP_0119	PP_0119	0.0657287	0.996665	-0.435583	1	-0.392512	0.0828059	-0.51037	0.145771	-0.648822	0.0779447	-0.238702	0.563606	-0.805558	0.0211314	P	FUR family transcriptional regulator
PP_0120	PP_0120	0.139846	0.928745	-0.106806	1	-0.685848	0.00782928	-0.486025	0.148048	-0.759019	0.0318135	-0.149091	0.744156	-0.826057	0.0122945	P	ABC transporter substrate-binding protein
PP_0121	thrB	-0.832426	0.103832	-0.000865344	1	-0.725177	0.00111252	-0.173851	0.613596	-0.344221	0.35959	-0.492404	0.124675	-0.755049	0.0201789	R	homoserine kinase
PP_0122	PP_0122	-0.752927	0.13359	0.950287	0.647718	-0.480742	0.0165828	0.450468	0.169886	0.267179	0.444924	-0.425956	0.222278	-0.0736402	0.87481	-	hypothetical protein
PP_0123	polA	-0.263566	0.820644	-0.0647617	1	-0.410422	0.0654436	-0.0973045	0.798943	-0.169641	0.683764	-0.234724	0.534209	-0.320895	0.34703	L	DNA polymerase I
PP_0124	engB	-0.416015	0.56425	0.145035	1	-0.565911	0.0066211	-0.357391	0.231919	-0.541545	0.127241	0.0895955	0.852819	-0.369943	0.272278	R	ribosome biogenesis GTP-binding protein YsxC
PP_0125	PP_0125	-0.773701	0.100775	0.0804283	1	-0.179159	0.498059	0.0968976	0.839749	-0.0388623	0.981298	-0.434358	0.169686	-0.397016	0.396016	C	cytochrome c-type protein
PP_0126	PP_0126	-0.930215	0.053012	0.842355	0.992655	-0.32042	0.173395	0.464426	0.114342	0.27368	0.511061	-0.437464	0.186491	-0.0843842	0.855	C	cytochrome c4
PP_0127	PP_0127	-0.222481	0.838392	0.387678	1	-0.575043	0.0103877	-0.177872	0.599126	-0.439374	0.263794	-0.0726655	0.886405	-0.431796	0.217624	O	DsbA family thiol:disulfide interchange protein
PP_0128	PP_0128	-0.216077	0.855044	0.0527347	1	-0.475452	0.0229357	-0.0989135	0.802758	-0.119794	0.789025	0.236203	0.517228	0.196891	0.594554	R	hypothetical protein
PP_0129	PP_0129	0.0511286	1	-0.218403	1	-0.298249	0.221685	0.0120653	1	-0.115383	0.797867	0.0422548	0.952537	0.0116709	1	T	diguanylate cyclase
PP_0130	PP_0130	0.259682	0.828507	-0.209567	1	-0.781028	0.00422691	-0.600436	0.0545613	-0.788522	0.0219514	0.109161	0.853693	-0.597193	0.115972	V	N-acetylmuramoyl-L-alanine amidase
PP_0131	PP_0131	-0.191406	0.872865	-0.307359	1	0.0132121	0.993704	0.303157	0.356872	0.202132	0.691686	0.687652	0.021201	0.975162	0.00867849	T	diguanylate phosphodiesterase
PP_0132	PP_0132	0.112827	0.950186	0.0347678	1	0.157676	0.513866	0.242423	0.448767	0.339985	0.351307	0.242414	0.520425	0.664677	0.042951	T	multi-sensor signal transduction histidine kinase
PP_0133	algB	0.225814	0.841989	0.0636286	1	0.0202474	0.968234	0.0456576	0.928416	0.0496889	0.937698	-0.115454	0.798364	0.0184673	0.989181	T	Fis family transcriptional regulator
PP_0134	PP_0134	0.0586512	1	-0.327901	1	-0.00754442	1	0.18854	0.655699	0.320805	0.445451	0.675548	0.0956376	1.07933	0.00294577	R	transport-associated protein
PP_0135	PP_0135	-1.34237	0.751306	-1.19331	1	-0.750572	0.81918	-0.784125	0.85099	0.195692	1	-0.965076	0.784623	-0.668615	0.887671	-	hypothetical protein
PP_0136	PP_0136	0.587973	0.628168	1.07123	1	0.39457	0.265218	0.572832	0.184888	0.54695	0.287924	0.925071	0.101185	1.55437	0.00165559	-	inhibitor of vertebrate lysozyme
PP_0137	gltP	-0.104979	0.970656	-0.0901923	1	-0.398514	0.0810004	-0.0518447	0.912527	0.0389525	0.965135	1.04226	0.000254353	1.16661	0.00123775	C	glutamate/aspartate:proton symporter
PP_0138	PP_0138	-0.346708	0.693963	-0.244319	1	-0.315044	0.153684	0.243401	0.443212	0.14822	0.746128	0.207168	0.593808	0.439358	0.224129	R	nucleoside recognition domain-containing protein
PP_0139	PP_0139	-0.05638	0.999345	-0.426018	1	-0.365611	0.0813509	-0.0532577	0.915982	0.198735	0.592327	-0.0672471	0.897629	0.212808	0.535907	R	lipoprotein
PP_0140	PP_0140	-0.110441	0.950464	0.0389847	1	-0.149335	0.504927	0.278707	0.39242	0.437488	0.232105	0.15961	0.705438	0.681609	0.0352108	Q	hypothetical protein
PP_0141	PP_0141	-0.399184	0.613128	-0.199776	1	-0.157057	0.458992	0.0499269	0.926477	0.256718	0.478109	-0.252791	0.479363	0.0884372	0.832514	Q	ABC transporter ATP-binding protein
PP_0142	PP_0142	0.152937	0.914171	0.0114982	1	-0.0431771	0.885046	0.212548	0.533338	0.390574	0.272077	0.111873	0.806745	0.585392	0.0673067	Q	hypothetical protein
PP_0143	PP_0143	-0.0203013	1	-0.273307	1	-0.31278	0.149558	0.117815	0.764765	0.12372	0.766218	0.317702	0.370074	0.522809	0.0923872	-	hypothetical protein
PP_0144	PP_0144	-0.141796	0.922755	-0.449767	1	-0.0429564	0.882962	0.162247	0.639348	0.331577	0.331883	0.152668	0.701558	0.56736	0.0719843	R	insulinase metalloprotease
PP_0145	PP_0145	0.0117514	1	-0.164737	1	-0.0511196	0.859764	0.221552	0.542877	0.346577	0.313677	0.0292016	0.985929	0.457814	0.21628	P	sodium-dependent inorganic phosphate (Pi) transporter
PP_0146	PP_0146	0.160367	0.922755	0.457308	1	-0.972339	1.06433e-06	-0.433197	0.154707	-0.78973	0.0183683	0.340733	0.389784	-0.365025	0.320941	P	integral membrane protein TerC
PP_0147	PP_0147	-0.167281	0.908675	-0.294832	1	-0.151888	0.488661	0.167439	0.622922	0.115294	0.779173	-0.312874	0.344967	-0.114241	0.765905	C	citrate transporter
PP_0148	PP_0148	-0.304701	0.812084	-0.0482818	1	0.129713	0.7495	0.187371	0.741165	0.428107	0.384152	-0.216749	0.733823	0.297686	0.514733	S	hypothetical protein
PP_0149	PP_0149	-0.295742	0.788629	-0.0908755	1	-0.133187	0.606597	0.167761	0.637083	0.203154	0.65699	0.696359	0.0157219	0.984481	0.00384421	-	hypothetical protein
PP_0150	PP_0150	-0.280984	0.810299	0.200122	1	-0.697599	0.00632869	-0.730813	0.0319106	-0.868971	0.0305709	0.311322	0.488333	-0.477102	0.241907	-	hypothetical protein
PP_0151	PP_0151	-0.288332	0.772508	-0.0269565	1	-0.831916	0.000769584	-0.823697	0.0172955	-0.615403	0.12719	0.325031	0.456057	-0.208015	0.644205	-	hypothetical protein
PP_0152	PP_0152	0.174463	0.899937	0.759307	1	-1.32094	9.13379e-11	-0.696064	0.0172955	-0.917833	0.00932762	-0.100337	0.857276	-0.935136	0.00691344	-	hypothetical protein
PP_0153	PP_0153	-0.229627	0.922755	-1.76692	0.0010168	0.198303	0.429673	-0.840499	0.0172298	-0.158669	0.853687	-0.112769	0.812149	-0.200627	0.760916	S	hypothetical protein
PP_0154	PP_0154	-0.0786143	1	0.372369	1	-0.647675	0.00398918	0.0722661	0.876726	-0.468483	0.187106	-0.663632	0.022318	-1.0518	0.000777338	C	acetyl-CoA hydrolase/transferase
PP_0155	pntB	0.168955	0.896597	0.331027	1	-0.581919	0.00761716	-0.255037	0.407777	-0.617097	0.0707739	-0.112708	0.803551	-0.647799	0.040124	C	NAD(P)(+) transhydrogenase
PP_0157	PP_0157	-0.431078	0.589143	-0.614762	1	1.09814	3.90125e-08	0.146858	0.724053	0.280272	0.462607	-0.505072	0.113694	-0.139841	0.708251	K	LysR family transcriptional regulator
PP_0158	gcdH	0.347948	0.732489	0.513742	1	1.23457	2.25834e-09	0.349912	0.284417	0.379003	0.293886	-0.136086	0.774451	0.321509	0.349292	I	acyl-CoA dehydrogenase
PP_0159	PP_0159	0.260157	0.789045	0.034824	1	0.606089	0.00762543	0.0959348	0.839145	0.0195148	0.997734	-0.156808	0.7174	-0.0561969	0.903017	C	CAIB/BAIF family protein
PP_0160	PP_0160	-0.404313	0.586374	-0.494943	1	-0.240656	0.391449	0.275148	0.471271	0.502486	0.243264	0.838966	0.00646414	1.42559	6.43378e-05	P	TonB-dependent siderophore receptor
PP_0161	PP_0161	-0.511431	0.467173	-1.68785	0.0292909	-0.0690764	0.856161	0.383666	0.38388	0.6238	0.177966	-0.472788	0.264803	0.233313	0.583675	P	FecR anti-FecI sigma factor
PP_0162	PP_0162	-0.676018	0.224823	-2.03725	0.00389056	-0.223293	0.43766	0.359623	0.339898	0.495514	0.334989	-1.11359	0.000289415	-0.53212	0.236592	K	ECF subfamily RNA polymerase sigma factor
PP_0163	PP_0163	0.524017	0.455436	0.0717752	1	-0.455007	0.0612189	-0.081757	0.914747	0.364474	0.360954	1.26623	7.92397e-05	1.71443	1.6801e-07	K	GntR family transcriptional regulator
PP_0164	PP_0164	0.150619	0.940483	-0.26891	1	-0.218549	0.380987	0.105792	0.816172	0.327633	0.461345	0.628341	0.0901463	1.03857	0.00636868	S	hypothetical protein
PP_0165	PP_0165	0.344316	0.675343	0.0707707	1	-0.269041	0.285387	0.155929	0.678899	0.335337	0.443877	0.485981	0.13045	0.906927	0.0126379	T	diguanylate cyclase
PP_0166	PP_0166	-0.165181	0.914171	0.108964	1	-0.368392	0.112652	-0.114511	0.762076	-0.082764	0.869611	-0.401721	0.221486	-0.40312	0.230153	V	HlyD family type I secretion membrane fusion protein
PP_0167	PP_0167	-0.287823	0.783626	0.159331	1	-0.250611	0.299128	0.055647	0.903958	0.0186364	0.994939	-0.492046	0.110353	-0.389394	0.233849	V	toxin secretion ATP-binding protein
PP_0168	PP_0168	0.347226	0.736685	0.550697	1	-0.350104	0.12699	-0.196707	0.540982	-0.267262	0.514435	-0.569849	0.0479042	-0.757229	0.0180789	Q	surface adhesion protein
PP_0169	PP_0169	0.190199	0.914526	-0.0648491	1	0.938241	4.6229e-05	0.587356	0.116856	0.748025	0.0408443	1.51117	2.93868e-05	2.34101	2.18769e-12	Q	TauD/TfdA family dioxygenase
PP_0170	PP_0170	-0.307281	0.825142	-0.288358	1	1.34254	1.41124e-08	0.810885	0.0158384	1.1075	0.00182692	1.26963	0.000364093	2.45744	1.02893e-15	P	ABC transporter substrate-binding protein
PP_0171	PP_0171	-0.264055	0.869421	-0.196894	1	1.37377	3.92761e-11	1.03813	0.00318628	1.15548	0.000808429	1.68218	4.70799e-07	2.91889	3.20178e-17	P	ABC transporter ATP-binding protein
PP_0172	PP_0172	-0.619708	0.304476	-0.315385	1	1.225	3.745e-07	0.825514	0.0193353	0.922465	0.010678	0.700134	0.0395556	1.70377	2.84976e-08	P	binding-protein-dependent transport system inner membrane protein
PP_0173	PP_0173	-0.961326	0.0594784	-0.127833	1	0.544508	0.0155332	0.758452	0.00734687	0.311857	0.401659	-1.01628	0.000265506	-0.620144	0.0583593	-	transcriptional factor-like protein
PP_0174	PP_0174	-0.316357	0.810299	0.0294914	1	-0.204462	0.397329	0.311376	0.414199	-0.0686524	0.902064	-0.26754	0.491855	-0.253214	0.473287	R	Sel1 domain-containing protein repeat-containing protein
PP_0175	PP_0175	-0.269646	0.835283	0.369207	1	-0.558066	0.0285694	0.0617738	0.906398	0.0701812	0.915133	0.970376	0.0045287	1.12783	0.00167379	K	MarR family transcriptional regulator
PP_0176	PP_0176	-0.106801	0.958333	-0.133577	1	-0.156826	0.566811	0.117919	0.802098	0.297498	0.517642	0.997572	0.00150112	1.38067	7.56707e-05	S	fusaric acid resistance protein
PP_0177	PP_0177	1.19361	0.946107	-0.405891	1	0.337572	0.884017	-0.779002	1	0.598807	0.813943	1.23118	0.693299	1.91431	0.237819	-	hypothetical protein
PP_0178	PP_0178	-0.303182	0.775052	-0.281136	1	0.185859	0.592943	0.278992	0.562722	0.477503	0.272973	0.150452	0.815333	0.710097	0.0457828	V	secretion protein HlyD family protein
PP_0179	PP_0179	-0.259832	0.803791	-0.268112	1	0.122054	0.640125	0.341794	0.311536	0.342484	0.362775	0.298265	0.4362	0.723539	0.032362	M	RND efflux transporter
PP_0180	PP_0180	-0.675238	0.237398	-0.213181	1	-0.454256	0.038097	0.265139	0.382372	-0.234795	0.542763	-0.888538	0.00119383	-1.03961	0.000789842	P	cytochrome c family protein
PP_0181	PP_0181	-1.03843	0.0359434	-0.113492	1	0.316798	0.152778	1.49708	7.52909e-05	0.979236	0.00317475	-1.55037	9.92309e-08	-0.490281	0.168448	-	hypothetical protein
PP_0182	PP_0182	-0.536075	0.361727	0.123984	1	-1.29382	8.74862e-10	-0.623693	0.0411987	-0.709959	0.0579225	-0.42137	0.178626	-1.05063	0.00114221	-	hypothetical protein
PP_0183	PP_0183	-0.0239207	1	0.170408	1	-0.632942	0.00189523	-0.172255	0.597765	-0.476464	0.166457	0.0916129	0.842741	-0.299584	0.370315	O	glutathione S-transferase
PP_0184	argH	-0.248192	0.832696	0.159949	1	-1.00259	1.14298e-05	-0.41275	0.159339	-0.761145	0.0280975	-0.15268	0.721735	-0.83005	0.00854486	E	argininosuccinate lyase
PP_0185	pprA	0.826607	0.10792	0.640838	1	0.501955	0.0156582	0.342039	0.240172	0.416124	0.280863	0.134039	0.761565	0.63193	0.0765353	K	LytTR family two component transcriptional regulator
PP_0186	hemC	-0.555421	0.420622	0.0668174	1	-0.27317	0.253676	0.0678094	0.8816	-0.052735	0.939261	-0.524394	0.100052	-0.497249	0.159233	H	porphobilinogen deaminase
PP_0187	hemD	-0.482161	0.477064	-0.0328744	1	-0.363469	0.0857654	-0.0840605	0.83411	-0.177208	0.668813	-0.344947	0.308774	-0.440235	0.189042	H	uroporphyrinogen-III synthase
PP_0188	PP_0188	-0.0348052	1	-0.00315469	1	-0.143024	0.579811	0.101589	0.794358	-0.102484	0.830848	-0.440751	0.168126	-0.462286	0.166079	H	uroporphyrin-III C-methyltransferase
PP_0189	hemY	-0.126078	0.951721	-0.0595249	1	-0.297093	0.210032	-0.129756	0.722592	-0.0536925	0.928395	-0.399369	0.229767	-0.371299	0.276543	H	HemY domain-containing protein
PP_0190	PP_0190	-0.189148	0.944134	-0.0866262	1	-0.241081	0.490299	-0.361119	0.44783	-0.0952458	0.900469	0.251888	0.67451	0.238915	0.62615	O	disulfide bond formation protein DsbB
PP_0191	pfrA	0.200325	0.914171	0.108876	1	-0.24182	0.323303	0.141411	0.739395	0.0957443	0.87434	-0.753559	0.0217154	-0.578528	0.142289	K	anti-RNA polymerase sigma 70 factor
PP_0192	fkl	0.00851581	1	-0.266094	1	0.0182185	0.968006	-0.0267732	0.974525	-0.0455918	0.949027	-0.200526	0.622578	-0.164743	0.687571	O	peptidyl-prolyl cis-trans isomerase FklB
PP_0193	PP_0193	0	1	2.52821	1	-4.59439	0.0719053	-4.32365	0.217168	-4.59599	0.14419	4.28846	0.211575	0	1	-	hypothetical protein
PP_0194	algP	0.957015	0.0729645	0.452891	1	-0.0316902	0.931666	-0.070833	0.879476	-0.239523	0.564028	-0.337826	0.359004	-0.496111	0.148501	-	alginate regulatory protein AlgP
PP_0195	PP_0195	0.392798	0.595649	0.0539329	1	0.0462682	0.885515	-0.148925	0.685109	-0.287209	0.423897	-0.154699	0.721104	-0.358434	0.272377	S	hypothetical protein
PP_0196	PP_0196	-0.40055	0.704351	0.307657	1	-0.58616	0.0127615	-0.234268	0.455185	-0.56022	0.109987	0.226462	0.577836	-0.24882	0.511275	R	ABC transporter ATP-binding protein
PP_0197	PP_0197	-0.268732	0.794257	0.349065	1	-0.292925	0.159027	-0.188193	0.581116	-0.176536	0.653239	0.357979	0.287147	0.265643	0.446827	M	hypothetical protein
PP_0198	PP_0198	0.466784	0.607239	0.257786	1	-0.540461	0.0115005	-0.0604819	0.894713	-0.265508	0.489815	-0.165977	0.686975	-0.349397	0.308502	E	amino acid transporter LysE
PP_0199	PP_0199	-0.229119	0.946107	-0.479023	1	0.302957	0.355335	-0.122964	0.915311	0.505653	0.287654	0.785597	0.135955	1.37281	0.00157586	O	hypothetical protein
PP_0200	PP_0200	-0.0494251	1	-0.224378	1	0.255688	0.24706	0.432989	0.136762	0.482979	0.158467	0.154077	0.722917	0.721717	0.0266313	O	hypothetical protein
PP_0201	PP_0201	0.666715	0.239025	0.463316	1	-0.114377	0.73041	-0.0659811	0.937655	0.180827	0.729243	0.242488	0.64899	0.504985	0.208825	S	prolyl-tRNA synthetase
PP_0202	PP_0202	0.593183	0.365834	0.0896809	1	0.233953	0.334789	0.241189	0.511098	0.308691	0.424482	-0.728361	0.0365123	-0.336979	0.363901	R	hypothetical protein
PP_0203	PP_0203	0.914527	0.0456264	0.546673	1	-0.13801	0.588365	0.0612243	0.896266	0.228614	0.560294	-0.0963584	0.838897	0.215057	0.555469	E	hypothetical protein
PP_0204	PP_0204	-0.268338	0.857395	0.725423	1	0.0150058	1	0.0619604	0.941848	0.662824	0.192007	-0.102386	0.908643	0.651054	0.125467	K	GntR family transcriptional regulator
PP_0205	PP_0205	-0.998289	0.029739	-0.372069	1	0.215237	0.455192	0.0467367	0.941848	0.689419	0.0619781	-0.179599	0.722855	0.592341	0.0682981	C	oxidoreductase
PP_0206	PP_0206	0.0147778	1	-4.1468	1	0.592542	0.617751	0.120837	1	0.554321	0.81831	0.0292325	1	0.665569	0.772209	C	ferredoxin, 4Fe-4S
PP_0207	PP_0207	-0.236211	0.873861	-0.417265	1	0.328489	0.293681	0.496821	0.218281	0.56288	0.174397	0.834243	0.0477717	1.47899	2.83647e-05	P	nitrate ABC transporter substrate-binding protein
PP_0208	PP_0208	0.216914	0.933935	-0.451702	1	0.328232	0.346839	0.13073	0.822652	0.435815	0.433537	0.884965	0.080215	1.40808	0.00436183	P	nitrate ABC transporter permease
PP_0209	PP_0209	-0.333416	0.735903	-0.515359	1	0.13453	0.680744	0.0945023	0.87116	0.31648	0.514476	-0.200813	0.723928	0.200664	0.648948	P	nitrate ABC transporter ATP-binding protein
PP_0210	PP_0210	-0.780674	0.463756	-0.559776	1	0.197459	0.551308	0.100161	0.850479	0.225695	0.695662	0.88426	0.0845293	1.18662	0.0149753	C	phycobiliprotein
PP_0211	PP_0211	0.202756	1	-0.139734	1	0.55769	0.392493	-0.419973	0.762031	0.221382	0.909375	-0.0363644	1	0.27487	0.804285	S	hypothetical protein
PP_0213	gabD	0.145581	0.932112	0.316196	1	-1.05869	2.43652e-06	-0.555684	0.0486146	-0.610095	0.0864065	-0.171625	0.692577	-0.700074	0.0347129	C	succinate-semialdehyde dehydrogenase I
PP_0214	gabT	0.130932	0.94646	0.274769	1	-0.957827	1.04699e-05	-0.436185	0.140592	-0.499764	0.153034	-0.10116	0.834586	-0.517878	0.118548	E	4-aminobutyrate aminotransferase
PP_0215	PP_0215	0.409882	0.727333	0.116292	1	0.0760433	0.79166	0.187397	0.579708	0.146124	0.742234	-0.428938	0.27209	-0.200048	0.63507	T	signal transduction protein
PP_0216	PP_0216	0.22714	0.847772	0.350564	1	0.956825	3.3713e-07	0.552663	0.0621769	0.627492	0.0474475	0.671818	0.0437604	1.38148	3.64843e-06	T	PAS/PAC sensor-containing diguanylate cyclase
PP_0217	PP_0217	-0.0245494	1	-0.10449	1	-0.832676	5.36243e-05	-0.445753	0.112782	-0.485353	0.159555	-0.274766	0.436868	-0.677172	0.0315299	I	fatty acid desaturase
PP_0218	PP_0218	-0.477515	0.484397	0.0523389	1	-0.407839	0.0716671	-0.0442852	0.930689	-0.176031	0.6739	-0.0414296	0.948337	-0.132778	0.743681	T	sensory box protein
PP_0219	PP_0219	-0.679594	0.347625	-0.501532	1	0.103069	0.822669	0.0802957	0.927018	0.397383	0.436882	0.358136	0.53983	0.836788	0.0202421	P	binding-protein-dependent transport system inner membrane protein
PP_0220	PP_0220	0.125757	0.994812	0.326106	1	0.330615	0.21209	0.570453	0.112567	0.941222	0.0356244	1.3497	0.000387932	2.37761	4.50288e-08	P	ABC transporter ATP-binding protein
PP_0221	PP_0221	-0.215527	0.922755	-0.338589	1	0.20641	0.633101	0.301094	0.606368	0.236598	0.700133	0.175871	0.829749	0.491332	0.307898	P	metal ABC transporter substrate-binding protein
PP_0222	PP_0222	-0.392444	0.637879	-0.220766	1	0.217928	0.423799	0.230089	0.551871	0.517857	0.205177	0.42448	0.312999	1.02828	0.00517352	C	DszA family monooxygenase
PP_0223	PP_0223	0.0732091	1	-0.276528	1	0.132116	0.680744	0.253639	0.504006	0.423544	0.305393	0.466633	0.296818	0.976978	0.0123102	I	DszC family monooxygenase
PP_0224	PP_0224	-0.0776551	0.995628	-0.249977	1	0.0478508	0.882205	0.18618	0.593564	0.285226	0.452839	0.544766	0.101477	0.914547	0.00523916	I	DszC family monooxygenase
PP_0225	PP_0225	0.207273	0.857677	0.0399359	1	-0.872874	5.70349e-06	-0.605425	0.0311034	-0.609671	0.0582188	-0.242977	0.50039	-0.769291	0.0112113	E	amino-acid ABC transporter ATP-binding protein YecC
PP_0226	PP_0226	0.0753604	0.986846	-0.0998476	1	-0.689753	0.00238324	-0.614849	0.0311034	-0.502106	0.16804	-0.601029	0.0444742	-1.02117	0.00133045	E	polar amino acid ABC transporter inner membrane subunit
PP_0227	PP_0227	0.37931	0.717986	0.28266	1	-0.649732	0.00202378	-0.411984	0.16115	-0.39396	0.330746	-0.52697	0.0901691	-0.841743	0.0123082	E	cystine transporter subunit
PP_0228	PP_0228	-0.159657	0.9207	-0.330276	1	-0.535335	0.0126173	-0.264942	0.424227	-0.210229	0.602284	-0.696628	0.0164408	-0.823023	0.00636069	E	serine O-acetyltransferase
PP_0229	PP_0229	-0.16358	0.907477	-0.235024	1	-0.385272	0.0592507	-0.045686	0.928483	-0.185115	0.62858	-0.330731	0.304061	-0.433726	0.162809	M	choline/carnitine/betaine transporter
PP_0230	tauD	0.137375	0.972583	0.385496	1	0.490376	0.135961	0.0811425	0.936372	-0.0537066	0.98402	0.22897	0.770782	0.261991	0.67193	Q	taurine dioxygenase
PP_0231	tauC	-0.796373	0.424092	-0.583225	1	0.37565	0.269139	0.141532	0.836171	0.315129	0.605913	-0.445505	0.505673	-0.0479752	0.992049	P	binding-protein-dependent transport system inner membrane protein
PP_0232	tauB	-0.0657579	1	-0.0312964	1	0.340508	0.303451	0.250895	0.601122	0.0959338	0.93499	0.178282	0.794978	0.358874	0.502029	P	taurine transporter ATP-binding subunit
PP_0233	tauA	-0.363896	0.727333	-0.138848	1	0.02289	0.984756	0.0398197	0.965416	0.205891	0.683788	0.0955735	0.887108	0.385869	0.34054	P	taurine ABC transporter substrate-binding protein
PP_0234	oprE	1.20691	0.111223	-1.32935	0.0500186	-0.322657	0.172327	-0.494674	0.0824405	-0.793056	0.0233528	-1.80746	1.7802e-12	-2.5206	1.02893e-15	-	porin
PP_0235	lsfA	-1.36118	0.00530938	0.251227	1	-0.290491	0.277175	-0.392322	0.306242	0.0658733	0.916394	-0.623596	0.135955	-0.469078	0.221473	O	peroxidase
PP_0236	ssuE	-0.976868	0.126976	0.231999	1	-0.0570163	0.910465	0.0571615	0.981781	0.155452	0.80439	-0.837607	0.0145691	-0.594169	0.100692	R	NAD(P)H-dependent FMN reductase
PP_0237	ssuA	0.0099415	1	-0.285894	1	0.31095	0.241633	0.32465	0.375422	0.513483	0.19238	0.231469	0.655687	0.828605	0.0224572	P	aliphatic sulfonate ABC transporter substrate-binding protein
PP_0238	ssuD	-0.0364038	1	-0.645797	1	0.293405	0.296281	0.257418	0.539502	0.520709	0.232751	0.866227	0.0434336	1.47323	0.000298522	C	alkanesulfonate monooxygenase
PP_0239	ssuC	0.062546	1	-0.347265	1	0.270328	0.453891	0.406625	0.407777	0.435632	0.496559	1.58217	0.00121712	2.11144	0.000409503	P	binding-protein-dependent transport system inner membrane protein
PP_0240	ssuB	0.22044	0.892269	-0.0428744	1	0.0932892	0.767399	0.177873	0.640784	0.207577	0.659743	0.404614	0.329806	0.695549	0.0593395	P	aliphatic sulfonate ABC transporter ATP-binding subunit
PP_0241	ssuF	0.671489	0.725928	-0.490654	1	0.91678	0.165639	0.151955	1	0.718713	0.527275	-0.450492	0.800603	0.349518	0.758017	H	TOBE domain-containing protein
PP_0242	PP_0242	0.331742	0.707406	-0.053112	1	-0.514547	0.0129252	-0.146944	0.731838	-0.333657	0.383115	-0.398702	0.205752	-0.651307	0.0417481	K	TetR family transcriptional regulator
PP_0243	gshA	0.493191	0.504269	0.318086	1	-0.894023	5.92515e-05	-0.624516	0.0291237	-0.707509	0.0608998	-0.322917	0.364383	-0.950391	0.00465083	H	glutamate--cysteine ligase
PP_0244	PP_0244	0.0514313	1	-0.0222269	1	-0.936995	0.000196439	-0.613989	0.077317	-0.709102	0.102996	0.179716	0.71746	-0.44587	0.285583	Q	thioesterase
PP_0245	PP_0245	-0.454891	0.60761	0.138546	1	-1.0312	5.15217e-06	-0.549557	0.0511665	-0.744926	0.0310742	-0.261224	0.49622	-0.924041	0.00540338	K	S1 RNA-binding domain-containing protein
PP_0246	ompR	0.0657568	0.995284	0.0586577	1	-0.781809	0.000716534	-0.498634	0.107664	-0.748824	0.0366379	-0.593416	0.0568895	-1.26014	6.04527e-05	T	osmolarity response regulator
PP_0247	envZ	0.0294564	1	0.145767	1	-0.403821	0.0713031	-0.427352	0.145396	-0.475116	0.178608	-0.401338	0.230552	-0.795514	0.0118412	T	integral membrane sensor signal transduction histidine kinase
PP_0248	rimK	0.129572	0.933423	0.274465	1	-0.297325	0.203738	-0.20772	0.558751	-0.320439	0.383651	-0.184527	0.64866	-0.419506	0.18481	H	alpha-L-glutamate ligase
PP_0249	PP_0249	0.252915	0.80815	0.0600496	1	-0.480947	0.0655775	-0.234901	0.551144	-0.664873	0.110183	-0.325527	0.418356	-0.907613	0.00655412	O	hypothetical protein
PP_0250	hslR	0.128391	0.94646	-0.166746	1	-0.126295	0.610303	0.211093	0.618728	0.194971	0.677226	-1.16815	3.89924e-06	-0.893214	0.00969411	J	RNA-binding S4 domain-containing protein
PP_0251	PP_0251	0.0503868	1	0.162108	1	-0.580484	0.00761716	-0.25492	0.421848	-0.467056	0.209858	-0.169766	0.676947	-0.554997	0.0954685	-	hypothetical protein
PP_0252	hslO	0.715	0.199141	0.333121	1	-0.518801	0.0190697	-0.393816	0.18538	-0.567953	0.161524	-0.173958	0.666285	-0.662885	0.0595922	O	heat shock protein 33
PP_0254	PP_0254	0.818151	0.283958	0.407625	1	-0.462144	0.103994	0.263844	0.530655	-0.055961	0.959795	0.546542	0.249943	0.577812	0.211499	R	thioesterase
PP_0255	PP_0255	-0.580215	0.346146	0.772152	0.828677	0.282372	0.276937	0.260548	0.568407	-0.0307729	0.984081	-0.371549	0.326677	-0.320064	0.395181	-	hypothetical protein
PP_0256	PP_0256	-0.122555	0.94458	0.0452205	1	0.31054	0.206483	0.508852	0.0854542	0.421115	0.277994	0.456576	0.185024	0.962335	0.0055748	C	molybdopterin oxidoreductase subunit alpha
PP_0257	PP_0257	-0.133028	0.937479	-0.018116	1	0.323313	0.126427	0.383406	0.215342	0.539637	0.103184	0.120783	0.810941	0.744596	0.016279	C	formate dehydrogenase accessory protein FdhD
PP_0258	PP_0258	1.4199	0.000111654	0.659962	0.897697	-0.0770278	0.799444	-0.0148943	0.987848	0.134993	0.797242	-0.35908	0.310072	-0.144137	0.745343	S	LysM domain/BON superfamily protein
PP_0259	PP_0259	-0.0943938	0.978338	0.428061	1	-0.233705	0.301306	-0.068883	0.895433	-0.0967009	0.833128	0.479094	0.208494	0.468106	0.206914	R	HAD superfamily hydrolase
PP_0260	nudE	0.0168142	1	-0.144906	1	-0.637123	0.00217287	-0.329788	0.302847	-0.421856	0.260759	-0.23295	0.5364	-0.572987	0.0772949	-	ADP-ribose diphosphatase NudE
PP_0261	cysQ	-0.0414257	1	-0.161086	1	-0.494691	0.0170162	-0.154031	0.659241	-0.412475	0.243924	-0.202659	0.605825	-0.530783	0.111425	P	3'(2'),5'-bisphosphate nucleotidase
PP_0262	PP_0262	-0.236543	0.846885	-0.375773	1	-0.295181	0.275848	0.0931399	0.842509	0.0188213	1	-0.141461	0.794978	-0.0374923	0.954992	-	hypothetical protein
PP_0263	PP_0263	-0.20165	0.859964	0.0453455	1	-0.2737	0.210923	0.045358	0.92718	0.0363877	0.965327	0.390435	0.21994	0.511544	0.125321	T	Fis family transcriptional regulator
PP_0264	PP_0264	-0.265331	0.789045	0.101669	1	0.129928	0.61413	0.330374	0.328343	0.513487	0.171167	0.803019	0.00413425	1.39968	1.35186e-05	T	sensor histidine kinase
PP_0265	PP_0265	0.735225	0.220244	0.448313	1	-0.218443	0.465827	-0.194647	0.703978	0.0457613	0.970198	0.483582	0.264152	0.617811	0.12862	M	dTDP-4-dehydrorhamnose 3,5-epimerase
PP_0266	PP_0266	-0.286896	0.779199	0.35311	1	-0.456979	0.0234022	-0.103414	0.794802	0.0554571	0.920455	-0.0136787	1	0.124163	0.748116	E	agmatine deiminase
PP_0267	PP_0267	-0.757573	0.100673	-1.3256	0.0382174	0.055849	0.83869	0.0848172	0.830254	0.149231	0.742149	-0.810024	0.00307384	-0.575511	0.0987552	P	TonB-dependent siderophore receptor
PP_0268	oprQ	0.366984	0.686125	0.272905	1	-0.664165	0.00346727	-0.334678	0.269314	-0.320349	0.393599	0.170506	0.689315	-0.0650167	0.88762	-	porin
PP_0269	PP_0269	-0.347029	0.792009	-0.26148	1	0.0731282	0.842912	0.635187	0.127079	0.856725	0.0589205	1.8202	2.89732e-07	2.76403	2.50159e-12	E	glutamate synthase, large subunit
PP_0270	PP_0270	-1.60693	5.86738e-05	-2.21933	0.00026484	0.257114	0.238665	0.553022	0.0626543	0.737136	0.0628274	-1.21079	5.51099e-06	-0.388087	0.317897	T	integral membrane sensor signal transduction histidine kinase
PP_0271	gltR-1	-2.00655	1.40928e-06	-2.86636	1.213e-06	-0.0180814	0.985953	0.419108	0.186677	0.508429	0.170566	-2.3604	8.30973e-20	-1.76856	1.13747e-07	T	winged helix family two component transcriptional regulator
PP_0272	PP_0272	-2.63321	2.44503e-08	-0.36672	1	0.405107	0.0591409	0.760506	0.00488304	0.985763	0.00286111	-0.851654	0.0511854	0.214701	0.662474	P	TonB-dependent siderophore receptor
PP_0273	PP_0273	-4.14732	2.50391e-06	-0.755796	1	1.92564	4.68018e-06	1.32826	0.0764361	2.09376	0.00251454	-2.29041	0.00092419	-0.12187	0.924912	-	hypothetical protein
PP_0274	PP_0274	-0.0136739	1	-0.0828566	1	1.13235	3.47682e-08	0.572106	0.068679	0.609471	0.0689361	0.388138	0.334862	1.07853	0.000493219	K	helix-turn-helix domain-containing protein
PP_0275	PP_0275	-0.79415	0.885474	-0.241392	1	1.00609	0.156737	-0.915064	0.552949	0.350948	0.805811	0.899175	0.527576	1.35726	0.230979	S	hypothetical protein
PP_0276	PP_0276	-0.206945	0.931091	0.106576	1	0.470204	0.142368	0.223794	0.664313	0.0663157	0.94902	-0.047752	1	0.105718	0.901206	S	Cro/CI family transcriptional regulator
PP_0277	PP_0277	-0.426821	0.868295	-1.03496	1	0.235794	0.601349	-0.46508	0.498852	-0.3839	0.609424	0.548559	0.442699	0.256481	0.733804	-	hypothetical protein
PP_0278	PP_0278	0.471436	0.942044	-1.53607	1	1.2585	0.0649165	0.850658	0.43798	0.828213	0.452839	0.0618943	1	0.975325	0.304772	-	hypothetical protein
PP_0279	PP_0279	-0.272973	0.805494	-0.14062	1	0.727387	0.00199813	0.547775	0.130027	0.541647	0.161707	0.582297	0.114659	1.20619	0.000159291	-	hypothetical protein
PP_0280	PP_0280	0.342102	0.670966	0.200682	1	-0.471105	0.042306	-0.18209	0.617071	-0.413275	0.242885	0.00826203	1	-0.319085	0.349683	E	polar amino acid ABC transporter inner membrane subunit
PP_0281	PP_0281	0.10041	0.964295	-0.11441	1	-0.374212	0.142179	0.0285643	0.972657	-0.113917	0.805316	0.233599	0.606476	0.201293	0.621533	E	polar amino acid ABC transporter inner membrane subunit
PP_0282	PP_0282	0.559173	0.47161	0.163434	1	-0.89577	1.57631e-05	-0.489629	0.103438	-0.566965	0.105503	-0.305253	0.405684	-0.790914	0.0137397	E	amino acid ABC transporter substrate-binding protein
PP_0283	PP_0283	0.167929	0.900284	-0.171484	1	-0.752216	0.000174341	-0.203263	0.558832	-0.299965	0.419198	-0.173773	0.658311	-0.390963	0.242847	E	amino acid ABC transporter ATP-binding protein
PP_0284	PP_0284	0.652266	0.407623	0.265874	1	-0.338801	0.206142	0.242146	0.552949	0.438648	0.34452	1.66293	5.87521e-09	2.18595	6.45151e-09	E	GABA permease
PP_0285	PP_0285	-0.526725	0.411296	-0.44097	1	-1.79418	6.24522e-09	-1.73894	1.14349e-05	-1.73629	0.00926041	0.0643308	0.938656	-1.59805	0.00536531	C	hypothetical protein
PP_0286	mutY	-0.464948	0.47161	-0.249299	1	-0.957989	1.03563e-06	-0.587369	0.0390508	-0.690443	0.0377465	-0.573193	0.0495934	-1.18116	0.000134467	L	A/G-specific adenine glycosylase
PP_0287	PP_0287	0.260182	0.816441	0.400904	1	-0.548386	0.0134694	-0.27666	0.365159	-0.360663	0.316623	-0.181688	0.64899	-0.460491	0.15604	M	AsmA family protein
PP_0288	PP_0288	1.59724	0.00088016	-0.092347	1	-0.598662	0.00242901	-0.390853	0.191517	-0.364435	0.294329	-0.324536	0.379116	-0.606269	0.0667068	-	major facilitator superfamily protein
PP_0289	hisB	-0.0191992	1	0.0466953	1	-1.03145	5.70349e-06	-0.529043	0.0753011	-1.11393	0.00285918	-0.200722	0.625493	-1.23493	0.000287091	E	imidazoleglycerol-phosphate dehydratase
PP_0290	hisH	-0.415891	0.616019	-0.0779604	1	-1.35122	1.41216e-09	-0.824994	0.002711	-1.02264	0.00256333	-0.198419	0.621889	-1.13918	0.0002855	E	imidazole glycerol phosphate synthase subunit HisH
PP_0291	PP_0291	-0.611497	0.306923	-0.509125	1	-1.20174	2.5705e-07	-0.951119	0.00195702	-1.01412	0.0156773	-0.147958	0.736607	-1.08337	0.0032254	S	hypothetical protein
PP_0292	hisA	-0.477893	0.543767	0.10012	1	-1.35447	3.06628e-09	-0.724908	0.0166346	-1.03117	0.00256333	-0.313054	0.413604	-1.26166	8.66482e-05	E	1-(5-phosphoribosyl)-5-[(5- phosphoribosylamino)methylideneamino] imidazole-4-carboxamide isomerase
PP_0293	hisF	-0.409228	0.625194	0.12156	1	-1.11846	4.04196e-07	-0.589448	0.0411215	-0.744091	0.0310742	-0.510747	0.10092	-1.17313	0.000177545	E	imidazole glycerol phosphate synthase subunit HisF
PP_0294	PP_0294	0.530882	0.374599	0.417684	1	-0.0489527	0.900946	0.283499	0.439369	0.05042	0.965327	0.0196788	1	0.153337	0.744134	E	glycine betaine/L-proline ABC transporter ATP-binding subunit
PP_0295	PP_0295	0.411515	0.757665	-0.00760261	1	0.191017	0.619737	0.285044	0.614056	0.458744	0.368057	0.343111	0.646236	0.880921	0.0649485	E	glycine betaine/L-proline ABC transporter permease
PP_0296	PP_0296	0.608941	0.244598	0.274517	1	-0.345277	0.12221	-0.0576505	0.908475	-0.189419	0.62858	0.142223	0.753652	0.0364976	0.957498	E	glycine/betaine ABC transporter substrate-binding protein
PP_0297	sda-1	0.148081	0.955435	0.455509	1	0.550791	0.0895978	0.625066	0.139096	0.797824	0.089945	1.60327	0.000233138	2.48412	1.24588e-10	E	L-serine dehydratase
PP_0298	PP_0298	2.07693	0.0124326	0.0230854	1	0.558888	0.00246981	0.301882	0.316535	0.498786	0.136653	-0.244105	0.502078	0.336007	0.301538	K	AraC family transcriptional regulator
PP_0299	PP_0299	1.1564	0.0231341	0.571867	1	-0.527577	0.025308	-0.0223511	0.976896	-0.373693	0.303307	-0.216499	0.645315	-0.506105	0.15669	-	hypothetical protein
PP_0300	PP_0300	2.6514	7.09163e-09	0.793536	1	0.81116	0.00445506	-0.175205	0.881664	-0.102282	0.902064	1.33438	0.00628282	1.3142	0.0150139	-	metallopeptidase
PP_0301	PP_0301	0.958776	0.214325	-0.104205	1	0.376417	0.293889	-0.286892	0.638171	-0.207072	0.780422	0.708519	0.246608	0.588604	0.334639	R	hypothetical protein
PP_0302	PP_0302	0.311635	0.807066	0.12147	1	0.9815	1.34699e-05	0.160625	0.725349	0.277377	0.546486	0.27351	0.631458	0.636837	0.132087	I	3-hydroxybutyryl-CoA dehydrogenase
PP_0303	PP_0303	-0.356616	0.763486	-0.264378	1	1.25841	1.2295e-06	0.751083	0.0481152	0.686223	0.150867	-0.0471597	0.972985	0.721984	0.103885	S	hypothetical protein
PP_0304	PP_0304	0.149165	0.95492	-0.261286	1	1.02483	5.41785e-05	0.175216	0.72158	0.489827	0.29657	0.204184	0.773933	0.781694	0.0750097	E	hypothetical protein
PP_0305	PP_0305	0.317256	0.733601	0.309634	1	0.74848	0.00337081	0.467581	0.217168	0.416413	0.351163	-0.039456	0.982572	0.460952	0.24753	K	AraC family transcriptional regulator
PP_0306	PP_0306	-0.21779	0.856124	0.125658	1	-0.204627	0.391948	-0.280302	0.428923	-0.394798	0.305393	-0.117169	0.810902	-0.429136	0.234383	-	hypothetical protein
PP_0307	PP_0307	0.164492	0.897911	0.253862	1	-0.863648	0.000356536	-0.219669	0.577723	-0.866424	0.0263955	-0.46965	0.173	-1.25359	0.000148782	S	hypothetical protein
PP_0308	PP_0308	-0.16624	0.949415	-0.732248	1	0.315442	0.413468	0.383918	0.468009	0.285487	0.68297	-0.0280351	1	0.342471	0.55576	E	membrane dipeptidase
PP_0309	PP_0309	-0.0342162	1	-0.599494	1	0.166986	0.811109	-0.035281	1	-0.195249	0.890204	-0.0497541	1	-0.166717	0.902094	-	hypothetical protein
PP_0310	PP_0310	0.0966455	0.968787	-0.426272	1	0.102038	0.697124	0.176858	0.643932	0.32538	0.384224	-0.0540904	0.939165	0.35786	0.319441	C	FMN-binding oxidoreductase
PP_0311	PP_0311	-0.330603	0.761729	-0.415542	1	0.122437	0.689232	0.380827	0.318453	0.251352	0.578163	0.543753	0.157649	0.878504	0.0160644	C	(Fe-S)-binding protein
PP_0312	PP_0312	-0.336811	0.820672	-0.476049	1	0.283651	0.419585	0.123801	0.811209	0.564535	0.259755	-0.15604	0.857891	0.492358	0.293655	C	electron transfer flavoprotein subunit alpha
PP_0313	PP_0313	-0.503484	0.72035	-0.619562	1	1.00775	0.00867877	0.355265	0.572025	1.07062	0.0724292	-0.5408	0.393779	0.615189	0.284488	C	electron transfer flavoprotein subunit beta
PP_0314	PP_0314	0.2685	0.824207	0.108798	1	0.0143805	1	0.0105282	1	0.0459278	0.978838	0.144159	0.816885	0.277274	0.560159	-	hypothetical protein
PP_0315	PP_0315	0.00783984	1	-0.123226	1	0.781948	0.000354431	0.3608	0.287597	0.457952	0.221653	0.234001	0.625616	0.77424	0.022861	P	Rieske (2Fe-2S) domain-containing protein
PP_0316	PP_0316	-0.090469	0.970656	0.0337225	1	-0.0453877	0.872621	0.0586687	0.924408	0.0561623	0.924135	-0.264987	0.475695	-0.122342	0.761783	C	oxidoreductase FAD-binding domain-containing protein
PP_0317	PP_0317	-0.16031	0.922755	-0.268138	1	-0.0314638	0.933819	0.0741623	0.915436	0.0613746	0.928917	0.553567	0.117439	0.699819	0.04497	N	methyl-accepting chemotaxis sensory transducer
PP_0318	PP_0318	-0.870062	0.0882313	-0.252521	1	-0.763478	0.00354304	-0.216495	0.569052	-0.682201	0.186773	-0.408638	0.233755	-1.0144	0.0167333	-	hypothetical protein
PP_0319	PP_0319	-1.60525	0.00186228	-0.0243117	1	-1.26393	8.21304e-10	-0.0423373	0.935252	-0.903401	0.022175	-0.493479	0.149212	-1.31569	0.000322911	S	hypothetical protein
PP_0320	PP_0320	-1.9621	3.79833e-07	-0.453134	1	0.447153	0.0326593	0.698826	0.0131215	0.818583	0.0178975	-0.305964	0.418399	0.597075	0.0820847	N	methyl-accepting chemotaxis sensory transducer
PP_0321	PP_0321	0.203115	0.872889	0.0756084	1	-0.173079	0.462232	-0.090689	0.821756	-0.156668	0.707792	-0.380111	0.267911	-0.455323	0.175845	E	threonine aldolase
PP_0322	glyA-1	0.18472	0.884244	-0.444834	1	0.096074	0.726919	0.10147	0.806453	-0.013558	1	-0.419273	0.215857	-0.350611	0.286233	E	serine hydroxymethyltransferase
PP_0323	soxB	0.0996181	0.970505	-0.153469	1	0.640915	0.0330675	0.611232	0.136615	0.771667	0.0725396	-0.459906	0.337739	0.391783	0.266055	E	sarcosine oxidase subunit beta
PP_0324	soxD	0.84695	0.633757	-0.176913	1	-0.481932	0.574942	-0.754468	0.505745	-0.462272	0.759508	-0.193059	0.979492	-0.578982	0.597254	E	sarcosine oxidase subunit delta
PP_0325	soxA	0.0462586	1	-0.0618595	1	0.0645799	0.808734	0.0311237	0.970873	0.145355	0.718271	-0.346775	0.276604	-0.117843	0.767231	E	sarcosine oxidase subunit alpha
PP_0326	soxG	0.343517	0.776881	-0.369033	1	-0.125527	0.709164	-0.204988	0.684719	-0.35408	0.470235	0.0305059	1	-0.243409	0.624353	E	sarcosine oxidase subunit gamma
PP_0327	purU-1	0.387994	0.622963	0.000263864	1	-0.257372	0.304413	-0.00628726	1	-0.220744	0.571274	0.0128379	1	-0.124858	0.75755	F	formyltetrahydrofolate deformylase
PP_0328	fdhA	0.200124	0.902473	0.165898	1	0.65049	0.00845196	0.531226	0.139757	0.640292	0.116955	0.19768	0.722096	0.923008	0.0134944	E	formaldehyde dehydrogenase
PP_0329	PP_0329	1.62284	0.00227193	0.66402	1	0.633933	0.062467	-0.313083	0.709819	0.15223	0.870074	0.586804	0.392545	0.82529	0.160411	-	hypothetical protein
PP_0330	PP_0330	0.345462	0.682865	0.0539061	1	1.35587	1.67401e-10	0.358099	0.269816	0.739176	0.0293111	-0.0935235	0.863556	0.730793	0.0161956	-	hypothetical protein
PP_0331	PP_0331	1.62239	0.000144556	0.478439	1	1.23996	2.9795e-07	-0.0572374	0.965108	0.0600776	0.944473	1.02639	0.0197325	1.16458	0.0078103	-	hypothetical protein
PP_0332	PP_0332	-0.0889212	0.986342	-0.0732614	1	0.622972	0.00230499	0.210555	0.502813	0.129191	0.751686	0.566835	0.0697157	0.777792	0.0157834	I	acyltransferase
PP_0333	PP_0333	0.620222	0.372775	0.194799	1	1.10967	1.83495e-07	0.522524	0.0799414	0.470923	0.173825	0.0685254	0.902623	0.622474	0.048203	O	hypothetical protein
PP_0334	PP_0334	0.641599	0.244598	0.159068	1	0.655857	0.000563772	0.200662	0.587182	0.0962428	0.834506	0.662868	0.0394357	0.842399	0.00831991	L	ISPpu11, transposase
PP_0335	PP_0335	0.173152	0.903963	0.0621444	1	-0.303694	0.190615	-0.186959	0.581245	-0.357778	0.336703	-0.34011	0.3064	-0.616166	0.0577146	O	glutathione S-transferase
PP_0336	msrA	-0.0220963	1	0.0208519	1	-0.545491	0.0143657	-0.483727	0.125567	-0.405584	0.322171	-0.634321	0.0365755	-0.95935	0.00381979	O	methionine sulfoxide reductase A
PP_0337	PP_0337	0.0747113	0.986619	-0.168401	1	0.0599142	0.836608	0.0199359	0.986087	-0.0368042	0.961059	-0.186772	0.628363	-0.139523	0.716823	T	PAS/PAC and GAF sensor-containing diguanylate cyclase/phosphodiesterase
PP_0338	aceF	-0.634375	0.353508	0.0968218	1	-1.13631	2.09821e-07	-0.394811	0.179358	-0.734413	0.0365227	-0.373568	0.243566	-1.02632	0.000893322	C	dihydrolipoamide acetyltransferase
PP_0339	aceE	-0.372872	0.724432	0.251703	1	-1.15098	2.55612e-07	-0.627606	0.0223405	-0.84503	0.0170977	-0.179925	0.645499	-0.946035	0.00320306	C	pyruvate dehydrogenase subunit E1
PP_0340	glnE	0.139836	0.937478	-0.0497017	1	-0.590619	0.00787829	-0.397741	0.183045	-0.545785	0.133188	-0.414999	0.20396	-0.879671	0.00581886	O	bifunctional glutamine-synthetase adenylyltransferase/deadenyltransferase
PP_0341	waaF	-0.701556	0.228164	-0.321298	1	-0.980948	1.54451e-05	-0.554054	0.0509646	-0.739427	0.0297045	-0.470391	0.153193	-1.12671	0.000338902	M	lipopolysaccharide heptosyltransferase II
PP_0342	waaC	-0.484942	0.457728	-0.0441404	1	-0.865617	4.37608e-05	-0.382044	0.191008	-0.50234	0.151785	-0.174229	0.66218	-0.594666	0.05866	M	lipopolysaccharide heptosyltransferase I
PP_0343	waaG	-0.251705	0.812205	-0.0275494	1	-0.684222	0.00144784	-0.321754	0.289242	-0.346304	0.364367	-0.289964	0.415675	-0.554733	0.0864845	M	lipopolysaccharide core biosynthesis protein WaaG
PP_0344	waaP	-0.608791	0.275708	-0.295289	1	-0.939561	4.46476e-06	-0.523094	0.0592069	-0.641815	0.0834625	-0.475281	0.125332	-1.03718	0.00177687	-	lipopolysaccharide kinase
PP_0345	PP_0345	-0.417581	0.565878	-0.0704931	1	-1.17266	6.61931e-09	-0.697715	0.0178915	-0.710524	0.0388399	-0.229145	0.552414	-0.856626	0.00597185	-	lipopolysaccharide kinase
PP_0346	PP_0346	-0.390252	0.597188	-0.0430444	1	-0.933657	4.71167e-06	-0.57717	0.0534071	-0.623632	0.0829935	-0.358093	0.28187	-0.899214	0.00418938	-	lipopolysaccharide kinase
PP_0347	PP_0347	-0.10213	0.964295	0.191522	1	-0.566645	0.00997848	-0.127754	0.726638	-0.304029	0.417547	-0.301168	0.391809	-0.523126	0.105153	-	hypothetical protein
PP_0348	PP_0348	-0.268971	0.773492	-0.0468096	1	0.0738878	0.796962	0.105805	0.787063	0.239254	0.57793	0.563467	0.0559511	0.887372	0.00864529	-	hypothetical protein
PP_0349	PP_0349	-0.425053	0.678216	-0.454145	1	0.546982	0.0676629	0.345891	0.435111	0.521815	0.274255	0.492213	0.34373	1.09633	0.00496325	S	PepSY-associated TM helix domain-containing protein
PP_0350	PP_0350	-0.417866	0.552445	-0.483878	1	0.288709	0.231107	0.363489	0.333566	0.577283	0.124673	0.144722	0.772193	0.804585	0.0123913	P	TonB-dependent siderophore receptor
PP_0351	PP_0351	-1.06153	0.01403	-1.88708	0.0160235	0.161441	0.531406	0.204776	0.591267	-0.222501	0.576239	-2.0166	2.41084e-14	-2.15499	4.81096e-12	P	FecR anti-FecI sigma factor
PP_0352	PP_0352	-1.48593	8.06073e-05	-2.02178	0.00836013	0.31075	0.276467	0.512963	0.158398	-0.597518	0.196055	-3.19599	1.78295e-33	-3.71097	2.35166e-30	K	RNA polymerase sigma factor
PP_0353	PP_0353	2.01411	0.0315536	-0.453885	1	1.52134	1.64507e-13	0.685065	0.0372891	0.734957	0.0327978	0.131818	0.872397	0.945137	0.037236	L	DNA polymerase III subunit epsilon
PP_0354	PP_0354	2.38589	0.0425145	-0.064664	1	1.49477	5.67583e-12	0.675571	0.0155218	0.82183	0.0284563	-0.438624	0.440882	0.461115	0.368809	T	hypothetical protein
PP_0355	PP_0355	0.125948	0.97734	-0.132203	1	0.355891	0.367969	-0.176046	0.842509	0.488486	0.419425	0.323453	0.669911	0.897712	0.0863543	T	response regulator receiver protein
PP_0356	glcB	0.219435	0.872865	-0.0346525	1	-0.511251	0.0229668	-0.345832	0.235231	-0.374458	0.303307	-0.803771	0.0105707	-1.09618	0.000745507	C	malate synthase G
PP_0357	PP_0357	1.54297	0.000510827	-0.0745077	1	0.550676	0.0298053	0.239902	0.578755	0.230111	0.662819	-0.461678	0.275831	-0.148981	0.771423	E	ACT domain-containing protein
PP_0358	rarD-1	-0.183827	0.873861	-0.42396	1	-0.359128	0.0805444	-0.168577	0.621784	-0.317104	0.347011	-0.202903	0.582148	-0.437171	0.170671	R	RarD protein, DMT superfamily transporter
PP_0359	PP_0359	-0.106271	0.955018	-0.234853	1	-0.218102	0.307825	-0.000790951	1	-0.0947334	0.835913	-0.653557	0.0168302	-0.66508	0.027712	R	serine/threonine protein kinase
PP_0360	modR	-0.00271576	1	-0.0394735	1	-0.341228	0.179542	-0.252493	0.529589	-0.266175	0.569502	-0.827194	0.0059435	-1.01276	0.00232059	R	ModE family transcriptional regulator
PP_0361	PP_0361	0.304531	0.819942	-0.0372482	1	0.245561	0.489519	0.376549	0.376838	0.1885	0.749238	-0.692103	0.0976761	-0.422242	0.3413	R	competence protein ComF
PP_0362	bioB	0.672793	0.294053	-0.134954	1	-0.180509	0.493492	-0.698407	0.0323513	-0.743304	0.0384377	-0.853506	0.00360486	-1.51481	2.86697e-06	H	biotin synthase
PP_0363	bioF	0.364676	0.686125	-0.309531	1	-0.261206	0.273257	-0.673254	0.0226272	-0.783285	0.0272035	-0.865093	0.00219563	-1.56761	7.33862e-07	H	8-amino-7-oxononanoate synthase
PP_0364	bioH	0.748564	0.132289	0.0437176	1	-0.06518	0.800651	-0.343741	0.284214	-0.816448	0.0108229	-0.569252	0.0513068	-1.30269	1.36613e-05	R	carboxylesterase
PP_0365	bioC	0.864204	0.0686094	0.0367874	1	0.0564707	0.844531	-0.324936	0.337405	-0.429231	0.22774	-0.734475	0.00734346	-1.08275	0.000478707	H	biotin biosynthesis protein BioC
PP_0366	bioD	0.534979	0.446732	-0.158372	1	-0.050948	0.867873	-0.25926	0.500788	-0.308079	0.413412	-0.736259	0.0112602	-0.960396	0.00212844	H	dithiobiotin synthetase
PP_0367	PP_0367	0.219137	0.869604	1.50741	0.47453	-0.723087	0.000424387	-0.279639	0.369635	-0.448746	0.198494	-0.417195	0.271789	-0.783041	0.0248814	-	hypothetical protein
PP_0368	PP_0368	-0.0787891	0.986342	0.0710718	1	-0.338564	0.180938	-0.259225	0.40675	-0.28019	0.477256	-0.691708	0.0211111	-0.892593	0.00569206	I	acyl-CoA dehydrogenase
PP_0369	PP_0369	-0.211713	0.863926	-0.617902	1	0.251928	0.263452	0.0356914	0.956626	0.290662	0.468275	-0.0557752	0.932073	0.321585	0.384858	T	diguanylate cyclase
PP_0370	PP_0370	-0.0605034	0.998189	0.176363	1	0.456076	0.0474261	0.186033	0.579245	0.516964	0.162126	-0.335849	0.333614	0.260139	0.478913	I	acyl-CoA dehydrogenase
PP_0371	PP_0371	0.0414547	1	0.0922002	1	-0.157528	0.551887	0.325731	0.312383	0.646909	0.0909364	1.98716	3.21004e-15	2.72044	3.62864e-15	K	LysR family transcriptional regulator
PP_0372	PP_0372	-0.769458	0.205618	-0.353186	1	0.247678	0.342571	0.726593	0.0313163	1.0264	0.0182289	2.83109	5.99517e-26	3.94494	2.39268e-22	E	class III aminotransferase
PP_0373	PP_0373	-2.05342	0.432153	-0.317985	1	-0.749359	0.399356	-2.52417	0.0193237	-1.07671	0.265372	0.997933	0.388833	0.0637132	1	S	hypothetical protein
PP_0374	PP_0374	0	1	0	1	-5.41547	0.00845196	-5.13908	0.0700338	-2.40279	0.183191	5.1023	0.0577672	2.95664	0.635876	-	hypothetical protein
PP_0375	PP_0375	1.51098	0.00219862	-0.096595	1	0.35712	0.100155	0.291206	0.363828	0.481526	0.173363	-0.228767	0.538048	0.336537	0.331097	E	prolyl oligopeptidase
PP_0376	pqqE	1.4675	0.00295458	0.0242055	1	-0.0460563	0.880056	0.0727824	0.862956	0.301545	0.414129	-0.355594	0.295688	0.0279014	0.971314	R	pyrroloquinoline quinone biosynthesis protein PqqE
PP_0377	pqqD	1.52987	0.00221117	-0.435231	1	0.0136443	1	-0.366027	0.536537	0.1691	0.818871	-0.363916	0.554877	-0.114429	0.87425	-	pyrroloquinoline quinone biosynthesis protein PqqD
PP_0378	pqqC	1.85317	0.000129065	-0.0305681	1	-0.115649	0.639318	-0.0066886	1	0.265488	0.453064	-0.809421	0.00460302	-0.461191	0.157867	H	pyrroloquinoline quinone biosynthesis protein PqqC
PP_0379	pqqB	1.94109	0.000429356	0.0379165	1	-0.242113	0.260838	0.127249	0.737061	0.123161	0.772013	-0.665947	0.0961455	-0.461776	0.245385	R	pyrroloquinoline quinone biosynthesis protein PqqB
PP_0380	pqqA	-5.13395	0.1357	-0.500618	1	-3.8927	0.36194	-3.62956	0.47111	-3.89062	0.457773	-1.82999	0.346737	-5.5609	0.0205449	-	coenzyme PQQ synthesis protein PqqA
PP_0381	pqqF	-0.220673	0.842082	-0.134398	1	0.17909	0.469201	0.16665	0.623929	0.266784	0.488792	-0.0923192	0.850223	0.258185	0.476034	O	coenzyme PQQ biosynthesis protein PqqF
PP_0382	PP_0382	-0.0566246	1	-0.151143	1	-0.00977297	0.997611	0.323601	0.309588	0.179003	0.6518	-0.337814	0.316932	-0.0771477	0.854642	R	nitrilase/cyanide hydratase and apolipoprotein N-acyltransferase
PP_0383	PP_0383	-0.915616	0.0310314	-0.714609	0.877584	0.386741	0.0993788	0.391325	0.238537	0.546942	0.149382	-0.350352	0.325141	0.279163	0.446827	E	amine oxidase
PP_0384	PP_0384	0.436744	0.613128	0.346701	1	-0.413191	0.224606	-0.157352	0.795929	-0.37067	0.53175	0.0915931	0.914577	-0.192368	0.756626	K	AsnC family transcriptional regulator
PP_0385	PP_0385	0.27021	0.829767	-0.251245	1	-0.38228	0.150818	-0.225633	0.561057	0.0349847	0.979765	0.0573693	0.945026	0.17721	0.670855	E	hypothetical protein
PP_0386	PP_0386	0.47427	0.477154	0.309725	1	0.149175	0.592943	0.384151	0.236984	0.490164	0.204879	0.522065	0.102288	1.09578	0.000982259	T	sensory box protein
PP_0387	rpoD	-0.0345465	1	0.343262	1	-1.10167	1.64518e-06	-0.497298	0.0970481	-1.00425	0.00306941	0.284657	0.488275	-0.635775	0.0640169	K	RNA polymerase sigma factor RpoD
PP_0388	dnaG	-0.403182	0.700484	-0.148371	1	-0.0875043	0.747543	0.114112	0.753872	0.0999143	0.832845	0.20368	0.622144	0.387907	0.279767	L	DNA primase
PP_0389	rpsU	0.0920462	0.984366	-0.759061	1	-1.82089	2.45176e-10	-1.4181	1.59987e-05	-2.22843	0.000198209	0.154407	0.75714	-1.99963	8.23374e-05	J	30S ribosomal protein S21
PP_0390	gcp	-0.369473	0.746524	0.159763	1	-0.325199	0.126066	-0.0753409	0.859636	-0.305772	0.443724	0.549855	0.105325	0.32908	0.405625	O	DNA-binding/iron metalloprotein/AP endonuclease
PP_0391	PP_0391	-0.218893	0.846417	-0.161797	1	-0.680855	0.00135248	-0.186732	0.582473	-0.448636	0.205177	0.0764031	0.876861	-0.285967	0.411186	S	glycerol-3-phosphate acyltransferase PlsY
PP_0392	folB	0.151066	0.922755	-0.165276	1	-0.1755	0.447282	0.0524549	0.915982	-0.192684	0.609023	0.00910581	1	-0.101716	0.810391	H	dihydroneopterin aldolase
PP_0393	folK-1	-0.395892	0.58967	-0.517981	1	-0.194276	0.402883	0.0606471	0.91307	0.0371824	0.962219	-0.160271	0.692862	-0.0368588	0.954848	H	2-amino-4-hydroxy-6- hydroxymethyldihydropteridine pyrophosphokinase
PP_0394	cca	-0.0986914	0.964355	-0.0191164	1	-0.136735	0.577129	0.138793	0.702617	0.0460708	0.944225	-0.0320855	0.971658	0.0982884	0.807682	J	multifunctional tRNA nucleotidyl transferase/2'3'-cyclic phosphodiesterase/2'nucleotidase/phosphatase
PP_0395	PP_0395	0.830513	0.0790514	0.0833528	1	0.487838	0.0171379	0.305972	0.293914	0.780243	0.0222939	-0.105899	0.812075	0.755255	0.0170596	S	SpoVR family protein
PP_0396	PP_0396	0.838709	0.0646021	0.0197022	1	0.52361	0.0121817	0.468145	0.148229	1.00029	0.00776529	0.0132898	1	1.09153	0.00119123	S	hypothetical protein
PP_0397	PP_0397	1.20243	0.0204798	0.492676	1	0.558496	0.0127803	0.491389	0.0822982	0.93623	0.016652	-0.353897	0.296538	0.660293	0.0720521	T	serine protein kinase PrkA
PP_0398	glpE	-0.18469	0.884244	0.0474051	1	-1.07271	1.47093e-06	-0.662945	0.0364239	-0.814946	0.0250687	-0.306861	0.411156	-1.03741	0.00144851	P	thiosulfate sulfurtransferase
PP_0399	apaH	-0.405177	0.595649	-0.200612	1	-0.857715	1.89486e-05	-0.600583	0.0343833	-0.538991	0.115988	-0.217536	0.561163	-0.67529	0.0326421	-	diadenosine tetraphosphatase
PP_0400	apaG	-0.200977	0.866018	-0.0619867	1	-0.953265	1.10744e-06	-0.760288	0.00926884	-0.592083	0.124827	-0.295873	0.390556	-0.809397	0.0178323	P	ApaG protein
PP_0401	ksgA	-0.476565	0.457728	-0.0444475	1	-0.878015	7.52583e-06	-0.469532	0.118437	-0.71035	0.032023	-0.249557	0.488275	-0.877621	0.00470759	J	dimethyladenosine transferase
PP_0402	pdxA	-0.344312	0.675343	-0.027203	1	-0.736494	0.000716534	-0.527211	0.0798761	-0.705664	0.0577831	-0.367853	0.280613	-0.992033	0.00229067	H	4-hydroxythreonine-4-phosphate dehydrogenase
PP_0403	surA	-0.326765	0.732509	0.0809815	1	-0.989734	8.13478e-06	-0.405464	0.168447	-0.746543	0.0320227	-0.209665	0.59548	-0.871571	0.00482771	O	survival protein SurA
PP_0405	PP_0405	-0.161766	0.91672	-0.0781691	1	-0.431506	0.0433708	-0.322072	0.286107	-0.31865	0.406827	-0.471727	0.129893	-0.708575	0.0248078	R	aminoglycoside phosphotransferase
PP_0406	PP_0406	-0.0344924	1	-0.0898635	1	-0.348073	0.104262	-0.206379	0.540923	-0.470665	0.19621	-0.397327	0.222457	-0.786149	0.0146758	M	nucleotidyl transferase
PP_0407	djlA	-0.31459	0.727918	-0.224026	1	-0.357075	0.0924091	-0.141497	0.68878	-0.301826	0.396576	-0.494566	0.105239	-0.713833	0.0236888	O	molecular chaperone DnaJ
PP_0408	PP_0408	-0.0940004	0.970505	-0.0910688	1	-0.10633	0.652402	0.258997	0.424091	0.0519474	0.929037	-0.182	0.635208	-0.0476826	0.926564	-	hypothetical protein
PP_0409	PP_0409	-0.619768	0.302927	-0.158186	1	0.194812	0.435193	0.363344	0.214101	0.486831	0.161755	-0.445365	0.193069	0.123315	0.760916	T	PAS/PAC sensor signal transduction histidine kinase
PP_0410	uhpA	-0.149778	0.930772	-0.158186	1	0.284898	0.202578	0.351492	0.323166	0.571951	0.11763	-0.859565	0.00475935	-0.206767	0.618492	T	LuxR family transcriptional regulator
PP_0411	PP_0411	-0.0881494	0.978078	0.573302	1	0.503371	0.0147548	-0.121022	0.73891	-0.165839	0.682213	0.166918	0.669046	0.0849976	0.843266	E	spermidine/putrescine ABC transporter ATPase
PP_0412	PP_0412	0.452734	0.510482	0.905965	0.62557	0.193481	0.423176	0.0159673	1	-0.191286	0.63069	-0.0418242	0.948337	-0.150609	0.682342	E	polyamine ABC transporter substrate-binding protein
PP_0413	PP_0413	0.231129	0.817953	0.901691	0.343584	0.440002	0.0259272	0.187096	0.591811	0.154784	0.720302	0.359159	0.299499	0.597993	0.0669419	E	binding-protein-dependent transport system inner membrane protein
PP_0414	PP_0414	0.187369	0.872865	0.305327	1	-0.122816	0.589164	-0.102183	0.79818	-0.198633	0.595977	-0.00859081	1	-0.122653	0.751817	E	binding-protein-dependent transport system inner membrane protein
PP_0415	rpe	-1.53225	0.000361277	0.19193	1	-1.22886	1.26045e-08	-0.201558	0.592551	-0.731958	0.035338	-0.654069	0.0257464	-1.30496	2.83647e-05	G	ribulose-phosphate 3-epimerase
PP_0416	gph	-1.78157	4.07482e-06	0.0819355	1	-0.947959	1.53317e-05	0.00812637	1	-0.331159	0.365924	-0.515058	0.0992685	-0.763842	0.0152163	R	phosphoglycolate phosphatase
PP_0417	trpE	-0.0271365	1	0.0804286	1	-0.724629	0.00152064	-0.244718	0.439112	-0.56355	0.116343	-0.151444	0.722096	-0.630932	0.0463271	E	anthranilate synthase component I
PP_0418	PP_0418	0.536875	0.431407	0.309633	1	0.18876	0.424654	0.290037	0.36668	0.499023	0.189497	0.195598	0.612079	0.781177	0.021643	I	GDSL family lipase
PP_0419	PP_0419	-4.45655	0.368018	-1.83659	1	-4.83731	0.0731532	-4.56364	0.219714	-4.82993	0.150604	-0.211216	1	-4.87741	0.10324	-	hypothetical protein
PP_0420	trpG	0.0809191	0.978587	0.0526404	1	-0.273051	0.231862	-0.275778	0.362228	-0.28622	0.427115	-0.077369	0.875918	-0.281721	0.429022	E	anthranilate synthase component II
PP_0421	trpD	0.100277	0.968787	0.369793	1	-0.290574	0.233716	-0.200423	0.53288	-0.307875	0.403084	-0.0640628	0.902423	-0.28931	0.409428	E	anthranilate phosphoribosyltransferase
PP_0422	trpC	-0.31334	0.765228	-0.0742911	1	-0.576095	0.00973913	-0.38018	0.202794	-0.439659	0.205045	-0.51284	0.100144	-0.870056	0.00543181	E	indole-3-glycerol phosphate synthase
PP_0423	PP_0423	-0.177111	0.887168	-0.143033	1	0.0402342	0.90248	0.33773	0.287013	0.434144	0.199483	0.315372	0.391434	0.834486	0.0079538	H	hypothetical protein
PP_0424	crp	0.291251	0.752239	-0.0637493	1	-0.0812204	0.765833	-0.00303243	1	0.0952867	0.842869	0.533883	0.124076	0.711553	0.0270979	T	cAMP-regulatory protein
PP_0425	PP_0425	-0.00916241	1	0.102095	1	-0.754134	0.000287346	-0.789049	0.0130167	-1.02496	0.0041842	-0.495907	0.111413	-1.44037	1.11094e-05	O	OsmC family protein
PP_0426	PP_0426	-1.12145	0.00566588	0.133219	1	-0.311311	0.159552	0.229767	0.468009	0.0785389	0.886094	-0.729103	0.0135886	-0.568269	0.0894666	-	hypothetical protein
PP_0427	PP_0427	-1.20677	0.00421607	0.286753	1	-0.527242	0.0186293	0.114031	0.779276	-0.068339	0.909276	-0.904568	0.00190334	-0.89061	0.00607214	H	hypothetical protein
PP_0428	PP_0428	0.043646	1	0.672771	1	-1.08549	2.29673e-08	-0.522626	0.0782348	-0.806544	0.0132956	-0.428342	0.168125	-1.15302	0.000120553	F	histidine triad (HIT) protein
PP_0429	PP_0429	-0.750023	0.250137	-0.193883	1	-0.56591	0.00703366	-0.0446537	0.92718	-0.245051	0.51962	0.0760304	0.872649	-0.0840033	0.837326	R	short chain dehydrogenase/reductase oxidoreductase
PP_0430	PP_0430	-0.97219	0.0275574	0.259811	1	-0.262838	0.233867	0.331328	0.259294	0.34392	0.353569	-0.492244	0.117439	-0.0667264	0.887049	R	hypothetical protein
PP_0431	PP_0431	-0.949276	0.026447	0.263038	1	-0.601054	0.0139845	0.0299223	0.974525	-0.00879268	1	-0.477707	0.142141	-0.402827	0.225535	S	hypothetical protein
PP_0432	argC_1	-0.453895	0.579504	0.0611616	1	-0.556569	0.0121521	-0.235584	0.45748	-0.407365	0.260227	-0.691414	0.0163964	-1.01509	0.000892992	E	N-acetyl-gamma-glutamyl-phosphate reductase
PP_0433	PP_0433	1.19917	0.00321732	0.714075	1	-0.637695	0.00272933	-0.60372	0.0441562	-0.655309	0.0619781	0.503685	0.107003	-0.063633	0.893653	S	iron-sulfur cluster insertion protein ErpA
PP_0434	anmK	-0.0447771	1	-0.206936	1	-0.127033	0.633101	0.187867	0.564392	0.218031	0.597435	-0.114213	0.800603	0.18927	0.631868	O	anhydro-N-acetylmuramic acid kinase
PP_0435	PP_0435	0.471874	0.488423	0.363406	1	-0.398119	0.0822926	-0.180613	0.581116	-0.206674	0.600968	0.254832	0.496615	0.131136	0.743289	M	M24/M37 family peptidase
PP_0436	tyrS	0.0290365	1	0.390234	1	-0.742291	0.000926239	-0.47466	0.112567	-0.735152	0.0342469	0.104441	0.834586	-0.546218	0.0997327	J	tyrosyl-tRNA synthetase
PP_0437	birA	0.448957	0.661759	0.548158	1	-0.288434	0.270846	-0.0626266	0.92718	-0.0594192	0.928917	0.496083	0.204485	0.51795	0.14697	H	biotin--protein ligase
PP_0438	PP_0438	0.228068	0.846417	0.201925	1	-0.09242	0.709164	0.115764	0.759083	0.397801	0.286046	0.198738	0.613828	0.681335	0.0463271	K	pantothenate kinase
PP_0439	PP_0439	0.0755849	0.997205	0.295139	1	-0.322352	0.223876	-0.0591744	0.918406	-0.0198441	0.996145	1.09753	0.00249492	1.16479	0.00468477	-	hypothetical protein
PP_0440	tuf_1	-0.162565	0.95492	0.381051	1	-1.33376	1.5063e-09	-0.526011	0.0612249	-0.822503	0.0253149	0.562279	0.16825	-0.173013	0.720974	J	elongation factor Tu
PP_0441	secE	0.0451468	1	0.00533541	1	-0.239279	0.332708	-0.169153	0.716015	0.301447	0.446028	0.726797	0.0468689	1.10646	0.00300146	U	preprotein translocase subunit SecE
PP_0442	nusG	0.0597597	1	0.229251	1	-0.462294	0.0376734	0.0257317	0.972378	-0.0687291	0.897495	0.477159	0.231221	0.491996	0.202471	K	transcription antitermination protein NusG
PP_0443	rplK	-0.249674	0.848197	0.153012	1	-1.13741	1.95729e-07	-0.593009	0.0379508	-0.823908	0.0194937	-0.106637	0.829749	-0.848243	0.00961989	J	50S ribosomal protein L11
PP_0444	rplA	0.0891034	0.979746	0.554202	1	-1.07648	1.12937e-06	-0.386051	0.197059	-0.909238	0.00823215	0.0819588	0.871143	-0.743765	0.0207498	J	50S ribosomal protein L1
PP_0445	rplJ	-0.0702485	0.994812	0.490436	1	-1.24776	1.22013e-07	-0.498155	0.116643	-0.947996	0.00804686	-0.0627624	0.91099	-0.925587	0.00366055	J	50S ribosomal protein L10
PP_0446	rplL	0.235759	0.856124	0.678989	1	-1.30365	8.44274e-09	-0.72641	0.0193392	-1.16176	0.00183128	0.215968	0.573885	-0.864969	0.0080688	J	50S ribosomal protein L7/L12
PP_0447	rpoB	0.0618842	0.998189	0.500194	1	-0.641548	0.00319227	-0.0751466	0.853598	-0.220892	0.579823	0.154348	0.693299	0.0180742	0.988602	K	DNA-directed RNA polymerase subunit beta
PP_0448	rpoC	0.324211	0.773492	0.609344	1	-0.567726	0.0103877	-0.0588184	0.896893	-0.269506	0.478812	0.172122	0.655626	-0.0133002	0.995264	K	DNA-directed RNA polymerase subunit beta'
PP_0449	rpsL	0.0801226	0.986022	0.597635	1	-1.08883	4.19392e-07	-0.629445	0.0223405	-1.03343	0.0161833	-0.0217888	0.990407	-0.979643	0.0115012	J	30S ribosomal protein S12
PP_0450	rpsG	0.0754767	0.987313	0.601223	1	-0.804199	0.000261032	-0.390138	0.179657	-0.732194	0.0584237	-0.0570074	0.913483	-0.710063	0.0395816	J	30S ribosomal protein S7
PP_0451	fusA_1	0.233185	0.863926	0.750099	0.941936	-1.01153	3.43e-06	-0.376425	0.193828	-0.801459	0.0197572	0.0856165	0.863627	-0.633577	0.0553937	J	elongation factor G
PP_0452	tuf_2	0.194981	0.90512	0.580294	1	-1.08691	1.03215e-06	-0.400294	0.186161	-0.81881	0.0218908	-0.0434446	0.947261	-0.779926	0.0164061	J	elongation factor Tu
PP_0453	rpsJ	-0.0859908	0.986553	1.13771	0.3471	-1.12366	9.5292e-08	-0.575406	0.0358422	-0.805268	0.0213558	0.0735344	0.878504	-0.65153	0.0429394	J	30S ribosomal protein S10
PP_0454	rplC	0.176184	0.915159	0.87157	0.71487	-1.18897	3.35565e-08	-0.531175	0.0570117	-0.894938	0.00800329	0.257624	0.520425	-0.555227	0.102856	J	50S ribosomal protein L3
PP_0455	rplD	0.0171272	1	0.708061	1	-1.06754	6.42758e-07	-0.4209	0.136096	-0.656527	0.0550695	0.0374703	0.953788	-0.537284	0.0887079	J	50S ribosomal protein L4
PP_0456	rplW	0.304803	0.774064	0.728396	0.987701	-0.917792	1.59696e-05	-0.477352	0.0866436	-0.749665	0.0480955	0.179393	0.659949	-0.491403	0.166232	J	50S ribosomal protein L23
PP_0457	rplB	0.224175	0.865041	0.853074	0.670736	-1.18096	5.69811e-08	-0.433634	0.131822	-0.659287	0.0531393	0.250782	0.48003	-0.325792	0.328746	J	50S ribosomal protein L2
PP_0458	rpsS	0.325115	0.737197	0.612731	1	-1.17789	3.05418e-08	-0.597829	0.0311244	-0.754965	0.0386072	0.428755	0.182197	-0.247311	0.506648	J	30S ribosomal protein S19
PP_0459	rplV	0.347005	0.712135	0.882009	0.670736	-1.23017	6.40181e-09	-0.70132	0.0112816	-0.78585	0.0520524	0.485484	0.116542	-0.222762	0.589003	J	50S ribosomal protein L22
PP_0460	rpsC	0.292638	0.811503	0.928749	0.62738	-1.22098	6.07123e-09	-0.565397	0.0401013	-0.751692	0.0287227	0.43388	0.181583	-0.237465	0.514543	J	30S ribosomal protein S3
PP_0461	rplP	0.368535	0.712135	0.869524	0.685434	-1.14591	9.88796e-08	-0.474498	0.0958151	-0.762113	0.0342469	0.426392	0.19838	-0.25507	0.480025	J	50S ribosomal protein L16
PP_0462	rpmC	0.175373	0.922755	-0.344607	1	-0.657928	0.0558174	-1.65962	5.13588e-07	-0.487288	0.509028	0.839808	0.0255209	0.427131	0.526482	J	50S ribosomal protein L29
PP_0463	rpsQ	0.434763	0.616145	0.350539	1	-0.927164	4.51368e-05	-0.708537	0.0123871	-0.90705	0.0438841	0.302207	0.398581	-0.528832	0.208944	J	30S ribosomal protein S17
PP_0464	rplN	0.303497	0.805494	0.50199	1	-0.897756	3.698e-05	-0.358728	0.213437	-0.713286	0.0765689	0.000661115	1	-0.634763	0.0748094	J	50S ribosomal protein L14
PP_0465	rplX	0.423172	0.675343	0.488842	1	-0.803688	0.000382347	-0.268077	0.38388	-0.699195	0.11215	0.147407	0.722855	-0.474766	0.227703	J	50S ribosomal protein L24
PP_0466	rplE	0.30565	0.798252	0.56139	1	-1.08662	3.47541e-07	-0.469535	0.10201	-0.851056	0.0220813	0.161837	0.682067	-0.609635	0.0675451	J	50S ribosomal protein L5
PP_0467	rpsN	0.120722	0.950296	-0.405623	1	-0.954829	4.28768e-05	-0.459275	0.150851	-0.153603	0.739566	-0.027975	0.979999	-0.0979294	0.810291	J	30S ribosomal protein S14
PP_0468	rpsH	0.0130865	1	0.352145	1	-1.16551	3.30597e-08	-0.402031	0.153908	-1.01684	0.00208136	-0.181222	0.66762	-1.11751	0.000553976	J	30S ribosomal protein S8
PP_0469	rplF	-0.0267845	1	0.36379	1	-1.19402	3.47682e-08	-0.598382	0.0319106	-0.843189	0.013758	-0.0350933	0.963746	-0.795829	0.0131008	J	50S ribosomal protein L6
PP_0470	rplR	0.263556	0.828704	0.595035	1	-0.922739	1.80563e-05	-0.440514	0.121708	-0.764967	0.0286477	0.298803	0.413325	-0.385125	0.271796	J	50S ribosomal protein L18
PP_0471	rpsE	-0.092005	0.97734	0.278226	1	-0.914592	1.73119e-05	-0.27851	0.349442	-0.455769	0.195093	-0.112635	0.79619	-0.485049	0.126428	J	30S ribosomal protein S5
PP_0472	rpmD	-0.30281	0.857395	-0.101535	1	-0.984308	0.00864067	-2.33727	4.26108e-14	-1.16528	0.113592	0.753723	0.164084	-0.338259	0.690951	J	50S ribosomal protein L30
PP_0473	rplO	0.14365	0.93753	0.643574	1	-1.15425	3.70028e-08	-0.558262	0.0422016	-0.67976	0.0458531	0.165812	0.669911	-0.432321	0.180016	J	50S ribosomal protein L15
PP_0474	secY	0.059713	1	0.47512	1	-1.04036	1.15522e-06	-0.355451	0.217168	-0.679398	0.0474269	-0.146362	0.712708	-0.744111	0.0170186	U	preprotein translocase subunit SecY
PP_0475	rpmJ	-3.98842	0.0371478	-0.45483	1	-4.7243	4.39766e-30	-6.86513	4.31237e-30	-5.29289	3.17596e-19	0.398854	0.853177	-4.6864	0.00692481	J	50S ribosomal protein L36
PP_0476	rpsM	0.0475682	1	0.36633	1	-0.956571	3.18587e-05	-0.785139	0.00406519	-0.508956	0.238482	0.324978	0.389878	-0.106222	0.829889	J	30S ribosomal protein S13
PP_0477	rpsK	0.265482	0.824033	0.611512	1	-1.12952	1.71253e-07	-0.565427	0.0439549	-1.03988	0.00569726	0.0875894	0.863453	-0.87298	0.0106078	J	30S ribosomal protein S11
PP_0478	rpsD	0.321094	0.775052	0.841109	0.71487	-0.962942	9.53289e-06	-0.600112	0.0335921	-0.826266	0.0332181	0.225674	0.571186	-0.521422	0.152455	J	30S ribosomal protein S4
PP_0479	rpoA	0.172392	0.916366	0.714254	0.984435	-0.957994	2.16461e-05	-0.42511	0.15529	-0.788922	0.0266695	0.000705205	1	-0.705367	0.027788	K	DNA-directed RNA polymerase subunit alpha
PP_0480	rplQ	0.389667	0.659235	0.530121	1	-0.778441	0.000640722	-0.223135	0.518653	-0.51503	0.166457	0.194767	0.625493	-0.237052	0.503352	J	50S ribosomal protein L17
PP_0481	katA	-1.57223	4.20625e-05	0.809126	1	-0.214073	0.318133	0.514718	0.0693201	0.701004	0.0389918	0.076115	0.876861	0.859084	0.00754476	P	catalase
PP_0482	PP_0482	0.268847	0.781317	0.837185	1	-0.00499541	1	0.0320581	0.96058	0.358757	0.388591	1.19687	9.27971e-06	1.63334	2.68249e-06	P	bacterioferritin
PP_0483	uvrA	0.195153	0.884244	0.0702961	1	-0.361828	0.121656	0.0391186	0.938987	0.115918	0.79451	-0.0330834	0.96907	0.166341	0.667624	L	excinuclease ABC subunit A
PP_0484	PP_0484	-0.323035	0.73923	-0.0694213	1	-0.897828	2.51848e-05	-0.313935	0.283362	-0.673519	0.05185	-0.216967	0.569042	-0.807769	0.0091054	G	major facilitator family transporter
PP_0485	ssb_1	-0.206377	0.870059	0.0913324	1	-1.11544	5.23695e-07	-0.384771	0.207009	-0.900425	0.0103071	-0.162817	0.692862	-0.981215	0.00241807	L	single-stranded DNA-binding protein
PP_0486	PP_0486	-0.0199343	1	0.169346	1	-0.328268	0.0895978	0.0680666	0.87971	0.0769862	0.875908	0.209498	0.563606	0.370124	0.243638	K	GntR family transcriptional regulator
PP_0487	PP_0487	0.113371	0.964515	-0.238417	1	-0.116605	0.728379	0.0653747	0.91307	0.484001	0.219357	0.479684	0.235407	1.05105	0.00384567	R	hypothetical protein
PP_0488	PP_0488	0.663521	0.202732	0.452992	1	-0.158961	0.548329	0.0548122	0.949658	0.0727287	0.904635	0.0211707	1	0.176133	0.660165	R	short chain dehydrogenase/reductase oxidoreductase
PP_0490	PP_0490	-1.45807	0.000376279	-0.385302	1	0.407076	0.0642637	0.298852	0.36668	0.580822	0.078007	-0.0477615	0.958274	0.615512	0.0438501	C	formate dehydrogenase subunit beta
PP_0491	PP_0491	-0.386373	0.613128	-0.602593	1	-0.184683	0.473349	0.0778672	0.876517	-0.0141919	1	-0.306313	0.427374	-0.236874	0.509563	C	formate dehydrogenase subunit gamma
PP_0492	PP_0492	-0.118065	0.949415	-0.189065	1	-0.164517	0.469662	0.0995172	0.846754	0.0690682	0.8966	-0.401748	0.250708	-0.253181	0.509997	O	formate dehydrogenase accessory protein FdhE
PP_0493	selA	0.164878	0.900284	0.116599	1	-0.129665	0.601722	0.0664172	0.886393	0.138606	0.747183	-0.765357	0.004205	-0.545831	0.0966424	E	selenocysteine synthase
PP_0494	selB	0.0606164	0.999345	-0.136199	1	-0.0483844	0.877248	0.383769	0.23009	0.169772	0.673809	-0.80991	0.00403164	-0.556496	0.0813887	J	selenocysteine-specific translation elongation factor
PP_0495	ansB	-0.323757	0.717052	-0.0355314	1	-0.101084	0.679961	0.0829633	0.840799	-0.180597	0.647482	0.197923	0.625794	0.100867	0.816904	E	asparaginase
PP_0496	PP_0496	-0.0232013	1	-0.0504243	1	-0.0891128	0.760219	0.0963648	0.831438	0.0466534	0.954555	0.46827	0.166319	0.597666	0.0777103	E	amino acid carrier protein
PP_0497	PP_0497	-0.0698067	0.99746	0.154409	1	-0.173918	0.409731	-0.0387143	0.970873	0.0341482	0.974651	0.777906	0.00526513	0.896434	0.00592562	-	Cro/CI family transcriptional regulator
PP_0498	PP_0498	-0.0919986	0.972583	-0.0899449	1	-0.182977	0.391096	-0.241306	0.441022	-0.0324702	0.968021	0.440864	0.159462	0.492168	0.121138	-	hypothetical protein
PP_0500	PP_0500	-0.0938588	0.970656	-0.310851	1	-0.523267	0.019741	-0.0995886	0.79655	-0.391296	0.269379	-0.462341	0.150523	-0.77138	0.0148999	M	dTDP-4-dehydrorhamnose reductase
PP_0501	PP_0501	0.108738	0.95492	-0.0107272	1	0.0474798	0.871346	0.095255	0.842509	0.29299	0.396786	-0.415685	0.179574	-0.0405408	0.937745	M	NAD-dependent epimerase/dehydratase
PP_0502	PP_0502	0.21897	0.94901	0.710004	1	-0.0629075	0.981877	0.174373	0.826328	0.35036	0.592327	0.565169	0.481916	1.00502	0.117977	K	HxlR family transcriptional regulator
PP_0503	PP_0503	-2.82122	1.05933e-13	-0.126176	1	-0.126493	0.584234	0.328958	0.265972	0.512639	0.116304	-0.707481	0.01539	-0.111581	0.784376	G	major facilitator family transporter
PP_0504	oprG	-4.41027	7.44645e-14	0.142507	1	-0.82777	0.000387751	0.732795	0.0305205	0.0686871	0.912174	-1.65678	6.23811e-09	-1.50743	1.4027e-05	M	OmpW family protein
PP_0505	PP_0505	0.368844	0.675343	-0.956437	0.46234	-0.692146	0.0770685	-0.770875	0.0844178	-1.10498	0.00404505	-0.754534	0.0508355	-1.7793	1.05314e-07	S	lipoprotein
PP_0506	PP_0506	0.994465	0.201436	-1.88443	0.0194939	-0.980632	0.162688	-1.50689	0.0225735	-1.57819	0.0244978	-0.213297	0.829738	-1.70699	0.00925268	V	hypothetical protein
PP_0507	PP_0507	0.844306	0.359343	-1.89257	0.0292909	-0.979414	0.234315	-1.61089	0.0572637	-1.76582	0.0388399	-0.49836	0.569272	-2.17745	0.00492313	V	ABC transporter ATP-binding protein
PP_0508	PP_0508	1.07583	0.199437	-1.7572	0.0730035	-0.907249	0.309435	-1.44606	0.118458	-1.81798	0.05185	-0.45135	0.621171	-2.18092	0.0109564	-	hypothetical protein
PP_0509	PP_0509	0.523803	0.403896	-0.0418482	1	-0.0246249	0.970627	-0.08864	0.856777	-0.340536	0.472147	-0.75974	0.0325311	-1.01902	0.00323384	-	hypothetical protein
PP_0510	trx-1	-0.0350648	1	0.0825972	1	-0.537534	0.0172055	-0.303531	0.344367	-0.463544	0.224111	-0.422841	0.200872	-0.806318	0.0161197	O	thioredoxin
PP_0512	PP_0512	-0.298254	0.762473	0.125221	1	-0.44351	0.0459692	-0.192026	0.597882	-0.186233	0.669686	-0.544935	0.123461	-0.646589	0.0640189	S	hypothetical protein
PP_0513	nrdR	-0.106969	0.972119	0.188481	1	-0.779475	4.64213e-05	-0.182312	0.625066	-0.465236	0.171434	0.0275609	0.979948	-0.355275	0.271616	K	NrdR family transcriptional regulator
PP_0514	ribD	-0.535463	0.47402	-0.114086	1	-0.630775	0.0070207	-0.234184	0.470205	-0.331691	0.375968	-0.289762	0.443133	-0.536792	0.101377	H	riboflavin biosynthesis protein RibD
PP_0515	ribE-1	-0.115953	0.946107	0.105323	1	-0.887691	1.57752e-05	-0.363263	0.217168	-0.560249	0.120862	-0.14105	0.73543	-0.619401	0.0578196	H	riboflavin synthase subunit alpha
PP_0516	ribBA-1	-0.192798	0.887142	0.193115	1	-1.08652	9.25361e-07	-0.552997	0.0543234	-0.859366	0.0116757	-0.28226	0.429981	-1.05878	0.000830485	H	bifunctional 3,4-dihydroxy-2-butanone 4-phosphate synthase/GTP cyclohydrolase II-like protein
PP_0517	ribH	-0.551314	0.416196	-0.0199707	1	-1.01414	3.74475e-06	-0.526287	0.0797399	-0.857221	0.0198564	-0.294168	0.419448	-1.07125	0.00119221	H	6,7-dimethyl-8-ribityllumazine synthase
PP_0518	nusB	-0.207026	0.881622	0.242665	1	-0.911581	8.9473e-05	-0.258685	0.429872	-0.762916	0.0318135	-0.0381935	0.964518	-0.717627	0.0330027	K	transcription antitermination protein NusB
PP_0519	thiL	-0.711177	0.239939	-0.0823797	1	-0.755335	0.000636293	-0.227954	0.468028	-0.362123	0.329704	-0.0934672	0.850223	-0.370314	0.297288	H	thiamine monophosphate kinase
PP_0520	pgpA	-0.466893	0.464136	-0.129993	1	-0.174693	0.420195	-0.101916	0.796622	-0.0991727	0.816226	0.270427	0.458697	0.253885	0.473287	I	phosphatidylglycerophosphatase A
PP_0521	PP_0521	0.0425893	1	0.0802354	1	-0.0331349	0.919163	0.246981	0.428991	0.224576	0.568614	0.187939	0.630382	0.496775	0.12847	E	hypothetical protein
PP_0522	ribA	-0.523378	0.445672	0.0192476	1	-0.742334	0.000283721	-0.38442	0.183035	-0.606053	0.0696101	-0.0887079	0.857924	-0.611243	0.0631138	H	GTP cyclohydrolase II
PP_0523	PP_0523	-0.96471	0.0425435	-0.630765	1	-0.36836	0.120389	-0.467519	0.161817	-0.22993	0.556494	-0.200256	0.613062	-0.345219	0.289769	-	hypothetical protein
PP_0524	PP_0524	-0.490927	0.451703	-0.210525	1	-0.0349145	0.900946	0.0192916	0.985589	0.270965	0.461373	0.886786	0.00106838	1.24157	5.0247e-05	P	hypothetical protein
PP_0525	PP_0525	0.0268869	1	0.137296	1	0.370605	0.118683	0.243113	0.444089	0.272226	0.476215	0.269831	0.491855	0.624597	0.0655565	H	B12 family TonB-dependent receptor
PP_0526	PP_0526	0	1	0	1	0	1	5.12548e-15	1	0	1	0	1	0	1	L	ISPpu10, transposase
PP_0527	dxs	-0.461862	0.611289	-0.014907	1	0.26045	0.258606	0.195103	0.533754	0.108873	0.817844	0.250564	0.483364	0.444857	0.189042	H	1-deoxy-D-xylulose-5-phosphate synthase
PP_0528	ispA	-0.212959	0.887168	0.180228	1	0.0367378	0.91153	0.194332	0.541991	0.123614	0.812333	0.789651	0.0136564	0.99983	0.00968866	H	polyprenyl synthetase
PP_0529	xseB	-0.102967	0.980365	-0.654465	1	-0.122915	0.616653	-0.557533	0.0873026	0.0317094	0.973246	0.545165	0.17074	0.656039	0.0739089	L	exodeoxyribonuclease VII small subunit
PP_0530	ribB	0.757954	0.146258	-0.278759	1	0.278221	0.230992	0.0807845	0.84949	0.523346	0.156331	0.499241	0.113028	1.10581	0.00089056	H	3,4-dihydroxy-2-butanone 4-phosphate synthase
PP_0531	PP_0531	0.271119	0.843872	0.0185284	1	0.076775	0.770581	0.221564	0.540801	0.478228	0.218584	1.90068	3.01891e-10	2.46642	1.70588e-11	-	hypothetical protein
PP_0532	PP_0532	-0.670248	0.291547	-0.757278	0.687562	-0.0503609	0.850362	0.206203	0.541093	0.410779	0.29227	0.575934	0.0541103	1.07384	0.00156339	R	esterase
PP_0533	pfeS	-0.839452	0.0600273	-1.35548	0.0157129	0.151359	0.526432	0.250125	0.435111	0.297459	0.434751	-0.69847	0.0164405	-0.316591	0.383232	T	sensor protein PfeS
PP_0534	PP_0534	-0.897351	0.0312133	-1.49216	0.0292909	0.00489377	1	0.281526	0.495445	0.472156	0.277122	-1.35758	1.47053e-06	-0.800748	0.0147651	T	winged helix family two component transcriptional regulator
PP_0535	PP_0535	0.0457193	1	-1.04845	0.286998	0.407245	0.0666257	0.465116	0.130027	0.608013	0.11215	-0.321532	0.360188	0.370857	0.322278	P	TonB-dependent siderophore receptor
PP_0536	PP_0536	2.14935	0.040912	-0.0352908	1	1.00624	0.00672911	0.62864	0.271246	0.899842	0.126827	2.41883	0.00218146	3.40751	1.20014e-06	-	hypothetical protein
PP_0537	PP_0537	-0.242124	0.914171	-0.236962	1	0.20008	0.598556	0.0863586	0.942824	0.0310569	1	0.00949483	1	0.121457	0.875059	K	transcriptional regulator
PP_0538	ppa	-0.481408	0.541574	0.136043	1	-1.45265	2.96486e-09	-0.698248	0.0385789	-1.16683	0.00267952	-0.605114	0.0736783	-1.69009	1.74737e-07	C	inorganic pyrophosphatase
PP_0539	PP_0539	-0.289584	0.795131	0.12692	1	0.174825	0.523028	-0.0446236	0.978724	-0.149257	0.758616	0.101255	0.866798	0.0359483	0.953354	S	hypothetical protein
PP_0540	PP_0540	-0.0164245	1	0.214042	1	-0.657055	0.00217287	-0.298798	0.368199	-0.597456	0.116113	-0.171081	0.680905	-0.685813	0.0429343	S	hypothetical protein
PP_0541	PP_0541	0.672647	0.189218	0.111211	1	0.080529	0.796962	0.0427726	0.990814	-0.0724205	0.931853	-0.478769	0.168958	-0.470001	0.208148	R	acetyltransferase
PP_0542	PP_0542	0.127597	0.941063	-0.276277	1	0.191617	0.373293	0.111005	0.782835	0.150018	0.704844	-0.784108	0.00547662	-0.55012	0.0810691	E	ethanolamine ammonia-lyase small subunit
PP_0543	eutB_1	-0.117159	0.960376	-0.292414	1	-0.021434	0.970746	-0.0244082	0.984648	-0.0267064	0.984862	-0.974394	0.00136177	-0.916208	0.00403901	E	ethanolamine ammonia lyase large subunit
PP_0544	PP_0544	0.0683044	0.989457	-0.394593	1	-0.0700338	0.798027	0.174553	0.629292	-0.162079	0.69156	-1.13601	1.94076e-05	-1.21351	6.70022e-05	E	ethanolamine transporter
PP_0545	PP_0545	-0.320459	0.775411	0.298119	1	-0.319912	0.202578	0.141025	0.737191	-0.149213	0.778307	-1.43217	7.25836e-08	-1.50124	5.59943e-06	C	aldehyde dehydrogenase
PP_0546	PP_0546	0.434239	0.780123	-0.154068	1	-0.0252431	0.953309	0.0667291	0.882123	0.161824	0.70472	-0.476955	0.252108	-0.232903	0.603629	Q	Fis family transcriptional regulator
PP_0547	mpl	-0.422761	0.6049	0.181306	1	-0.700536	0.00161274	-0.377004	0.209839	-0.587934	0.0888301	-0.435063	0.182669	-0.941488	0.00316348	M	UDP-N-acetylmuramate
PP_0548	ubiD	-0.390821	0.61296	0.0328928	1	-0.554613	0.00856988	-0.320557	0.298502	-0.463946	0.19621	-0.303097	0.386908	-0.684506	0.0351691	H	aromatic acid decarboxylase
PP_0549	PP_0549	-0.598036	0.504654	-0.640642	1	-0.0897017	0.87718	-0.245772	0.641378	-0.248438	0.7618	-1.052	0.0037186	-1.22478	0.00539644	R	hypothetical protein
PP_0550	PP_0550	0.400241	0.707965	-0.0411144	1	0.602446	0.00547616	0.275911	0.501848	0.632566	0.0936331	-0.600179	0.12881	0.116118	0.799771	M	hypothetical protein
PP_0551	PP_0551	-0.293324	0.758056	-0.243915	1	-0.161043	0.527647	-0.134308	0.707372	-0.074522	0.88664	-0.270637	0.461775	-0.263349	0.457133	S	MORN domain-containing protein
PP_0552	adh	-0.296345	0.789387	-0.0816695	1	0.390802	0.162948	0.248483	0.592551	0.381081	0.430451	-0.177119	0.764103	0.290064	0.51839	E	2,3-butanediol dehydrogenase
PP_0553	acoC	-0.614916	0.637879	-0.647172	1	0.0122232	1	0.353474	0.464448	0.346824	0.530509	1.03889	0.0337433	1.46788	0.00185577	R	branched-chain alpha-keto acid dehydrogenase subunit E2
PP_0554	acoB	-0.0866336	1	-0.456111	1	0.552933	0.114604	0.301314	0.634925	0.624427	0.310107	0.563462	0.432549	1.26781	0.0226939	C	acetoin dehydrogenase subunit beta
PP_0555	acoA	-0.697297	0.511774	-0.718453	1	0.760121	0.0187501	0.450693	0.355364	0.60797	0.295624	-0.0312101	1	0.665796	0.233897	C	pyruvate dehydrogenase
PP_0556	PP_0556	-1.08403	0.0907396	-0.312172	1	0.277277	0.389281	0.253787	0.578755	0.548586	0.27102	0.172137	0.795114	0.807621	0.0735167	S	ATP-NAD/AcoX kinase
PP_0557	acoR	0.358059	0.799141	-0.720598	0.930386	0.67941	0.000895697	0.591565	0.0464472	0.793197	0.0130013	-0.533615	0.151662	0.342382	0.34504	Q	Fis family transcriptional regulator
PP_0558	accC-1	-0.278675	0.815002	0.381553	1	-1.33046	3.43266e-09	-0.7751	0.0108701	-1.04535	0.00283217	-0.0591006	0.913262	-1.02108	0.00100524	I	acetyl-CoA carboxylase biotin carboxylase subunit
PP_0559	accB	-0.576204	0.420406	0.270786	1	-1.63539	1.18395e-12	-1.08275	5.37244e-05	-1.45092	6.18846e-05	-0.0895603	0.869425	-1.46007	4.84984e-05	I	acetyl-CoA carboxylase biotin carboxyl carrier protein subunit
PP_0560	aroQ-1	0.40085	0.678216	0.433544	1	-1.31242	8.82334e-09	-0.88024	0.00488304	-1.40303	9.95111e-05	0.437102	0.229672	-0.883935	0.00662476	E	3-dehydroquinate dehydratase
PP_0561	dipZ	-0.380388	0.637879	-0.201803	1	-0.559367	0.00584871	-0.0880311	0.824567	-0.176276	0.691231	0.0978106	0.829738	0.0072545	1	O	thiol:disulfide interchange protein
PP_0562	ctpL	-0.420881	0.5656	-0.744046	0.869794	-0.335117	0.111095	0.0643738	0.91307	-0.306095	0.406726	-0.583185	0.0549121	-0.806972	0.0108686	N	methyl-accepting chemotaxis sensory transducer
PP_0563	PP_0563	-1.50411	0.00185417	-0.581336	1	-0.0455556	0.908774	0.378577	0.296645	0.503689	0.219095	-1.69447	3.89924e-06	-1.10578	0.00408984	T	response regulator receiver modulated diguanylate cyclase
PP_0564	PP_0564	-0.211105	0.872665	0.269541	1	-0.437254	0.0585403	-0.0968148	0.818412	-0.234935	0.556945	-0.67248	0.0231166	-0.825441	0.010769	S	hypothetical protein
PP_0565	PP_0565	-0.127949	0.945665	0.154151	1	-0.611388	0.00208325	-0.116871	0.770936	-0.332367	0.355435	-0.390248	0.233755	-0.639623	0.040124	I	NUDIX hydrolase
PP_0566	PP_0566	0.121837	0.969864	-0.35939	1	-0.09026	0.754946	0.628285	0.0886606	-0.197273	0.643714	0.488254	0.225293	0.371825	0.370315	J	translation initiation factor Sui1
PP_0567	speA	-0.224104	0.862751	0.141983	1	-0.447193	0.0492855	-0.0998315	0.796029	-0.279855	0.466743	0.233727	0.580073	0.0385982	0.955267	E	arginine decarboxylase
PP_0568	PP_0568	-0.274543	0.905683	-0.282404	1	0.067137	0.891059	0.566956	0.132434	0.568855	0.291373	0.913459	0.0568895	1.56255	0.00223989	L	hypothetical protein
PP_0569	PP_0569	-0.15323	0.942942	-0.00623989	1	0.111883	0.710901	0.330123	0.358315	0.300318	0.463968	0.742811	0.0670679	1.12349	0.00298746	V	MATE efflux family protein
PP_0570	PP_0570	0.223346	0.859188	0.392269	1	0.14003	0.58029	0.284835	0.333114	0.0999847	0.828667	-0.179049	0.669046	0.00387904	1	R	alpha-2-macroglobulin
PP_0571	PP_0571	0.0542438	1	0.441847	1	0.0753278	0.835495	0.11553	0.872209	0.0747893	0.928283	-0.198952	0.705438	-0.0390472	0.963624	-	hypothetical protein
PP_0572	pbpC	-0.0799982	0.97721	-0.158195	1	0.189753	0.419239	0.371947	0.20429	0.233082	0.570208	0.0655196	0.896118	0.385044	0.265848	M	penicillin-binding protein 1C
PP_0573	PP_0573	0.362812	0.637879	-0.0229374	1	0.413767	0.0793017	0.161658	0.730772	0.2362	0.562397	0.209774	0.651118	0.532359	0.0909192	U	hypothetical protein
PP_0574	PP_0574	0.892976	0.0491242	0.627963	1	0.309807	0.15613	0.307914	0.333877	0.0473454	0.942849	-0.651846	0.0283526	-0.522514	0.11278	T	LuxR family transcriptional regulator
PP_0575	PP_0575	0.533216	0.672532	0.00418479	1	0.195654	0.564693	-0.123079	0.876011	0.361992	0.563133	-0.496544	0.446918	-0.0491532	0.992084	O	hypothetical protein
PP_0576	PP_0576	0.584401	0.356576	0.0741134	1	0.0666448	0.840233	-0.0723781	0.88467	0.185438	0.683788	-0.195048	0.667246	0.0727857	0.884976	-	lipoprotein
PP_0577	PP_0577	0.122898	0.946107	0.147037	1	0.0755903	0.809673	-0.221616	0.572948	-0.0946945	0.885392	-0.322405	0.418322	-0.333802	0.364268	-	hypothetical protein
PP_0578	PP_0578	0.0413301	1	0.0417418	1	-0.609955	0.00287394	-0.522356	0.0855812	-0.447018	0.183566	-0.0837739	0.868931	-0.445692	0.160636	H	methyltransferase
PP_0579	PP_0579	0.534907	0.455599	0.233641	1	-0.235196	0.409731	0.0242286	0.999218	-0.126443	0.833225	0.032494	0.989397	-0.0108378	1	R	hypothetical protein
PP_0580	PP_0580	0.486259	0.56425	0.0806998	1	0.706412	0.00544902	0.655792	0.0572637	0.534401	0.196123	-0.0912034	0.90613	0.523421	0.209991	I	acyl dehydratase MaoC
PP_0581	fabG_1	0.155838	0.914913	0.256691	1	0.332703	0.125658	0.161479	0.709042	0.264646	0.466743	-0.109963	0.827115	0.235684	0.533419	I	3-ketoacyl-ACP reductase
PP_0582	PP_0582	0.501525	0.458485	0.0996312	1	0.366345	0.075909	0.242333	0.457811	0.393438	0.238141	-0.267876	0.458931	0.208828	0.554665	I	acetyl-CoA acetyltransferase
PP_0583	PP_0583	0.4809	0.65236	0.0498073	1	0.302134	0.250579	0.05781	0.949941	0.00299499	1	-0.0483702	0.975167	0.0382624	0.969574	K	AraC family transcriptional regulator
PP_0584	PP_0584	0.177907	0.888638	-0.486285	1	-0.087291	0.740127	-0.0574594	0.904399	-0.0389624	0.956136	-0.422833	0.188723	-0.380182	0.25471	N	methyl-accepting chemotaxis transducer
PP_0585	PP_0585	-1.06719	0.100895	-0.194933	1	0.61857	0.0468593	0.557585	0.184888	1.16853	0.01706	-0.655413	0.234696	0.59563	0.215771	K	MerR family transcriptional regulator
PP_0586	PP_0586	-1.23876	0.0194574	0.130548	1	0.493087	0.0307981	0.693002	0.0133098	0.84743	0.015919	-1.17702	0.000862359	-0.248787	0.577949	P	heavy metal translocating P-type ATPase
PP_0587	PP_0587	0.102976	0.963677	-0.0572818	1	-0.565628	0.0108359	-0.419419	0.218281	-0.572768	0.106241	-0.572222	0.094631	-1.06056	0.00135111	-	hypothetical protein
PP_0588	PP_0588	1.29597	0.56425	0.477999	1	0.920374	0.159286	-1.3957	0.221922	0.659818	0.626588	0.997277	0.481167	1.76571	0.124712	P	heavy metal transport/detoxification protein
PP_0589	PP_0589	-0.345607	0.686125	-0.279504	1	-0.146393	0.546631	0.0737828	0.871604	0.126788	0.792586	0.175282	0.651118	0.387121	0.289175	G	Bcr/CflA family multidrug resistance transporter
PP_0590	PP_0590	-0.119504	0.94646	-0.364512	1	-0.0465075	0.873239	0.23504	0.472457	0.287324	0.4463	-0.170208	0.677066	0.200532	0.608947	K	ArsR family transcriptional regulator
PP_0591	add	-0.342588	0.686125	0.536481	1	-0.832118	8.8296e-05	-0.265693	0.399531	-0.427061	0.221746	-0.0126316	1	-0.358585	0.299315	F	adenosine deaminase
PP_0592	PP_0592	0.653351	0.275708	0.273357	1	0.0455445	0.910465	0.318911	0.365682	0.436471	0.222033	-0.128013	0.829749	0.389213	0.313314	I	short chain dehydrogenase
PP_0593	PP_0593	0.173871	0.895194	-0.172848	1	-0.185267	0.453215	0.0453921	0.952897	0.0175966	0.995925	-0.122801	0.805005	-0.0208207	0.995264	S	hypothetical protein
PP_0594	PP_0594	0.183477	0.872865	0.0418031	1	-0.49708	0.0150958	-0.192447	0.564392	-0.165914	0.669705	-0.183049	0.632839	-0.265647	0.432099	K	TetR family transcriptional regulator
PP_0595	PP_0595	0.06106	0.99746	0.141529	1	0.00958806	1	-0.0452625	0.928483	0.119155	0.775971	-0.231531	0.522052	-0.0279399	0.968972	K	LysR family transcriptional regulator
PP_0596	PP_0596	0.893968	0.146493	-0.253082	1	0.996173	1.10477e-06	0.816439	0.00633761	1.04766	0.00348968	-0.605711	0.0839903	0.522028	0.181327	H	beta alanine--pyruvate transaminase
PP_0597	mmsA-1	0.455867	0.547331	-0.347106	1	0.369764	0.100262	0.401587	0.186758	0.457373	0.211914	-0.554811	0.0731735	-0.0182809	0.992049	C	methylmalonate-semialdehyde dehydrogenase
PP_0599	PP_0599	0.0546236	1	0.102988	1	-0.0705943	0.81683	0.225142	0.502882	0.412149	0.315255	0.593762	0.0669836	1.09025	0.00128599	R	hypothetical protein
PP_0600	rpsT	0.374711	0.842082	1.09994	0.70381	-2.21368	4.11531e-16	-0.608122	0.030208	-2.21644	1.54029e-14	0.398027	0.265111	-1.73604	8.62295e-08	J	30S ribosomal protein S20
PP_0601	PP_0601	-0.0421799	1	-0.0652222	1	-0.483595	0.0210553	-0.0870168	0.836952	-0.196627	0.649075	-0.0246083	0.98434	-0.135565	0.744527	R	MviN family membrane protein
PP_0602	ribF	-0.0732896	0.988198	-0.0360446	1	-1.08267	1.41271e-06	-0.355114	0.236984	-0.733879	0.0333484	-0.0520966	0.927733	-0.702541	0.0277922	H	bifunctional riboflavin kinase/FMN adenylyltransferase
PP_0603	ileS	-0.00704226	1	0.412635	1	-0.586848	0.00945932	-0.208344	0.515524	-0.332256	0.373861	-0.258907	0.490926	-0.507342	0.116962	J	isoleucyl-tRNA synthetase
PP_0604	lspA	-0.382488	0.641607	-0.0311141	1	-0.674055	0.000913485	-0.465511	0.0999975	-0.408149	0.321802	-0.612008	0.0356472	-0.941716	0.00567407	M	lipoprotein signal peptidase
PP_0605	fkpB	-0.0838768	0.976419	0.0808325	1	-0.733071	0.000458413	-0.416588	0.155635	-0.517186	0.161266	-0.296641	0.387077	-0.73289	0.0248814	O	FKBP-type peptidylprolyl isomerase
PP_0606	ispH	-0.325523	0.747359	0.030955	1	-0.663178	0.00321898	-0.270698	0.390157	-0.657123	0.0579022	-0.369819	0.264803	-0.943157	0.00297339	I	4-hydroxy-3-methylbut-2-enyl diphosphate reductase
PP_0607	PP_0607	-0.192615	0.974834	0.210113	1	0.82863	0.0236753	0.612847	0.280751	0.555761	0.357087	0.292191	0.730589	0.931927	0.0894666	N	type IV pili biogenesis protein FimT
PP_0608	PP_0608	0	1	4.2778	1	0.329763	1	-3.62724	0.47111	0.371213	0.873507	3.58565	0.488275	4.20177	0.150754	-	hypothetical protein
PP_0609	PP_0609	0.514132	0.709199	-0.0588014	1	0.627009	0.0248518	0.447717	0.291921	0.813684	0.0579086	1.61029	0.000517138	2.50544	6.40694e-09	N	hypothetical protein
PP_0610	PP_0610	0.238967	0.938579	-0.452169	1	0.879166	0.00924797	0.414194	0.455227	0.80763	0.126599	0.626112	0.325169	1.51461	0.00148747	N	hypothetical protein
PP_0611	pilE	-0.658799	0.258037	-0.0620032	1	-0.406205	0.0736393	0.271639	0.481354	-0.292063	0.459328	-0.35558	0.343024	-0.562094	0.102582	N	type IV pili biogenesis protein PilE
PP_0612	PP_0612	-1.03996	0.0291012	0.152223	1	-0.481739	0.0331404	0.266965	0.404544	-0.0673331	0.901247	-0.848041	0.00357436	-0.831472	0.0101961	E	FAD dependent oxidoreductase
PP_0613	PP_0613	-0.484955	0.456011	-0.310944	1	0.38955	0.086367	0.514233	0.132159	0.652819	0.0689648	0.27245	0.489586	1.0081	0.001109	J	amidase
PP_0614	PP_0614	0.256745	0.863926	0.145426	1	0.531989	0.0435168	0.597359	0.0982155	0.824254	0.0389918	1.15425	0.00660049	2.06024	3.3544e-08	E	allantoate amidohydrolase
PP_0615	PP_0615	-0.143856	0.964295	-0.778977	1	0.395455	0.256399	0.535284	0.27979	0.755215	0.127241	0.70287	0.205242	1.54001	0.000492174	E	branched chain amino acid ABC transporter ATP-binding protein
PP_0616	PP_0616	0.225724	0.95492	-0.517109	1	0.360442	0.178165	0.457056	0.206762	0.655728	0.160695	1.30693	0.00304109	2.04166	1.39042e-05	E	branched chain amino acid ABC transporter ATP-binding protein
PP_0617	PP_0617	0.762968	0.586739	-1.52759	0.772007	0.702774	0.0371388	0.742277	0.167183	0.993325	0.0377444	1.46487	0.0101794	2.53424	2.23389e-09	E	inner-membrane translocator
PP_0618	PP_0618	0.63066	0.833498	-1.60915	1	0.473997	0.229373	0.709096	0.28786	1.01434	0.0512762	1.16651	0.0888761	2.27397	7.5008e-05	E	inner-membrane translocator
PP_0619	PP_0619	1.92237	0.00792273	-0.157977	1	0.327575	0.223839	0.536442	0.136762	0.806329	0.0251388	0.483779	0.271309	1.37166	2.87761e-05	E	branched-chain amino acid ABC transporter substrate-binding protein
PP_0620	PP_0620	1.52217	0.0152577	-0.392374	1	0.0136526	1	-0.070038	0.906398	0.175805	0.737634	-0.696665	0.057027	-0.441109	0.176664	K	GntR family transcriptional regulator
PP_0621	PP_0621	1.03108	0.0286364	-0.62322	1	-0.055506	0.882205	0.178877	0.757451	-0.166804	0.834506	-0.216486	0.705438	-0.312568	0.607444	-	hypothetical protein
PP_0622	PP_0622	-0.0940851	0.979746	0.0072048	1	-1.40228	4.69934e-10	-0.941027	0.000540003	-1.13719	0.00115569	-0.108945	0.827649	-1.16347	0.000262864	R	competence lipoprotein ComL
PP_0624	PP_0624	-0.392091	0.59568	-0.304522	1	-0.357162	0.0959166	-0.0224401	0.981781	-0.10717	0.820983	-0.154169	0.705438	-0.17444	0.647675	S	hypothetical protein
PP_0625	clpB	0.451537	0.710345	0.670574	1	0.468085	0.0455172	0.76105	0.0248036	1.08091	0.00453909	-0.736324	0.0518056	0.425245	0.290022	O	ATP-dependent Clp protease, ATP-binding subunit ClpB
PP_0626	ndh	-0.515284	0.43796	0.142828	1	-0.536868	0.0167254	-0.0619565	0.892285	-0.252167	0.527275	-0.213218	0.580335	-0.380676	0.279705	C	FAD-dependent pyridine nucleotide-disulfide oxidoreductase
PP_0627	PP_0627	-0.88336	0.811505	-0.110564	1	-0.0948057	0.960761	-1.96623	0.0316443	-0.248923	0.890384	0.264547	0.902423	0.127462	0.981124	-	hypothetical protein
PP_0628	PP_0628	0.0126767	1	-0.161216	1	-0.146936	0.563257	0.255474	0.445591	0.1764	0.651545	-0.182416	0.688075	0.07696	0.852961	-	hypothetical protein
PP_0629	PP_0629	-0.308876	0.771006	0.144408	1	0.0216941	0.969815	0.331169	0.305637	0.42937	0.201733	-0.219367	0.621937	0.291806	0.399941	S	hypothetical protein
PP_0630	PP_0630	-1.05182	0.398168	-0.478944	1	0.0938113	0.945964	-0.580325	0.407304	-0.224666	0.902834	-0.182321	0.901312	-0.313173	0.789397	S	zinc-binding protein
PP_0631	coaE	0.0529101	1	-0.0132406	1	-0.737723	0.000155413	-0.262235	0.412059	-0.488077	0.137249	-0.201897	0.599051	-0.607739	0.0486365	H	dephospho-CoA kinase
PP_0632	pilD	0.194594	0.872665	-0.0501983	1	-0.203849	0.434012	-0.0376134	0.966585	-0.0655404	0.916394	-0.0676417	0.915102	-0.047957	0.937537	N	prepilin peptidase
PP_0633	pilC	0.273332	0.782235	0.0908759	1	0.334238	0.295646	0.201502	0.696958	0.600144	0.203096	-0.868691	0.0257464	-0.183684	0.687545	N	type IV pili biogenesis protein PilC
PP_0634	pilA	0.527704	0.47161	0.537433	1	-0.532014	0.151929	-0.520365	0.284805	-0.38058	0.499621	0.404143	0.49622	0.108557	0.890355	N	fimbrial protein pilin
PP_0635	PP_0635	0	1	0	1	0	1	5.12548e-15	1	0	1	0	1	0	1	L	group II intron-encoding maturase
PP_0636	PP_0636	0.566326	0.301757	0.353202	1	-0.416021	0.096786	-0.660179	0.0515409	-0.817915	0.0400397	-0.0190325	1	-0.752639	0.0426876	K	cold shock DNA-binding domain-containing protein
PP_0637	PP_0637	0	1	0	1	0	1	5.12548e-15	1	0	1	0	1	0	1	L	ISPpu15, transposase Orf2
PP_0638	PP_0638	0	1	0	1	0	1	5.12548e-15	1	0	1	0	1	0	1	L	ISPpu15, transposase Orf1
PP_0639	PP_0639	0.903595	0.064799	0.792789	1	-0.313979	0.196664	-0.289262	0.397134	-0.600939	0.100803	0.338907	0.429619	-0.18328	0.671712	-	hypothetical protein
PP_0640	PP_0640	1.26303	0.00321732	0.972279	0.637362	-0.504983	0.01852	-0.583247	0.0379508	-0.838888	0.0107894	0.430652	0.233571	-0.326977	0.364233	-	hypothetical protein
PP_0641	PP_0641	0.840293	0.0809557	1.80783	0.234344	0.826177	2.76732e-05	-0.116338	0.803214	0.0136858	1	0.13133	0.762472	0.227043	0.518907	-	hypothetical protein
PP_0642	PP_0642	-0.197107	0.95492	0.0193604	1	0.474782	0.15625	-0.069921	0.970873	0.304697	0.668813	0.649785	0.296571	1.04383	0.0589677	S	hypothetical protein
PP_0643	PP_0643	-4.21354	0.514058	-4.11907	1	0.470751	0.747376	-1.33886	0.525614	0.0511733	1	0.0424513	1	0.20541	0.884976	-	hypothetical protein
PP_0644	PP_0644	-2.19476	1	-2.12614	1	-3.38273	0.0219023	-5.28398	0.0486146	-5.56022	0.0233528	2.82381	0.116274	-2.55595	1	-	hypothetical protein
PP_0645	PP_0645	-0.162234	1	-1.05428	1	0.447699	0.440395	0.1695	0.930689	0.0913038	0.956494	-0.647307	0.420979	-0.463461	0.540143	-	hypothetical protein
PP_0646	PP_0646	0.926633	0.0916821	0.550999	1	-0.023802	0.999869	-0.0121753	1	0.038622	0.997734	0.571427	0.245756	0.694677	0.132042	-	hypothetical protein
PP_0647	PP_0647	2.02157	0.000486818	0.202326	1	1.52723	0.00185514	0.534844	0.575899	0.893272	0.285972	-0.477154	0.765467	0.502533	0.594106	-	hypothetical protein
PP_0648	PP_0648	2.96602	1.60331e-11	1.27898	0.869794	1.93527	1.57121e-07	0.816844	0.245357	1.26989	0.052691	-0.321596	0.779935	1.0246	0.123208	S	hypothetical protein
PP_0649	PP_0649	1.8036	0.00294001	0.886469	1	0.750582	0.0822684	-0.625861	0.426579	-0.0456696	1	0.318102	0.75714	0.359142	0.609482	-	MutT/nudix family protein
PP_0650	PP_0650	0	1	2.52827	1	-3.51327	0.0142749	-5.41319	0.0343833	-2.654	0.110183	5.36907	0.0236264	2.98278	0.635876	-	hypothetical protein
PP_0651	PP_0651	1.9974	5.20684e-05	0.306904	1	1.40258	0.000387751	0.451583	0.501481	0.617737	0.341912	-0.166633	0.898552	0.532546	0.38427	-	acetyltransferase
PP_0652	PP_0652	-0.0977083	0.975083	-0.576328	1	0.467163	0.0579273	-0.0281411	1	0.00374359	1	0.490746	0.206157	0.581298	0.141307	G	gluconate transporter
PP_0653	PP_0653	-0.643933	0.892269	-0.363219	1	0.797733	0.146549	0.299457	0.806811	-0.0975224	0.983008	0.495576	0.67364	0.481647	0.676939	-	hypothetical protein
PP_0654	mdh	0.549964	0.551775	0.0759386	1	0.731433	0.00143347	0.387171	0.288064	0.739326	0.0506158	-0.543744	0.147407	0.276607	0.451122	C	malate dehydrogenase
PP_0655	PP_0655	0.0868298	1	-0.219423	1	-0.523834	0.17689	-0.523451	0.330183	-0.563807	0.455843	0.603709	0.369434	0.133272	0.902094	S	fimbrial protein-like protein
PP_0656	PP_0656	-0.859964	0.0987142	-0.272618	1	-0.508118	0.0164077	-0.322018	0.305205	-0.639542	0.0506158	-0.462423	0.124719	-1.01827	0.000635754	E	polar amino acid ABC transporter inner membrane subunit
PP_0657	PP_0657	-0.445165	0.616145	0.171762	1	-1.01572	6.48835e-07	-0.458656	0.133834	-1.11128	0.000527219	-0.154145	0.705687	-1.18095	4.41372e-05	E	amino acid ABC transporter substrate-binding protein
PP_0658	PP_0658	-0.594922	0.376282	-0.107088	1	-0.922983	8.18163e-05	-0.559816	0.0573769	-0.721797	0.0422966	-0.7535	0.0102041	-1.39428	1.37456e-05	E	homocysteine S-methyltransferase
PP_0659	metB	-0.860988	0.0488414	-0.398465	1	-0.0533308	0.853778	-0.103602	0.802758	-0.0479682	0.940278	-0.317527	0.341761	-0.280526	0.403013	E	cystathionine gamma-synthase
PP_0660	PP_0660	-0.245397	0.868295	-0.223355	1	0.505023	0.0433855	0.285971	0.498852	0.392729	0.381255	0.60198	0.162865	1.07545	0.00838379	E	amino acid transporter
PP_0661	PP_0661	-0.582414	0.351543	-0.116058	1	-0.0526954	0.91153	0.194103	0.665497	0.0457997	0.980469	-0.36918	0.410286	-0.236575	0.608425	K	transcriptional regulator AmpR
PP_0662	PP_0662	0.00364856	1	-0.237958	1	0.286812	0.251178	0.271675	0.444089	0.082678	0.891083	-0.117103	0.834586	0.0477452	0.940123	E	threonine synthase
PP_0663	PP_0663	0.585978	0.628259	0.468535	1	0.138838	0.747297	0.161537	0.789225	0.386405	0.51242	0.827808	0.175589	1.2993	0.0146749	K	AsnC family transcriptional regulator
PP_0664	PP_0664	0.477815	0.659235	0.512498	1	0.0128433	1	0.0531928	0.974525	0.38906	0.477256	0.32441	0.602076	0.801652	0.114527	E	homoserine dehydrogenase
PP_0665	PP_0665	0.18782	0.912602	-0.0151001	1	-0.0505122	0.900419	0.16254	0.729795	0.0802294	0.91157	0.177876	0.772305	0.337979	0.459987	C	NADP-dependent glyceraldehyde-3-phosphate dehydrogenase
PP_0666	PP_0666	-1.2077	0.515602	-0.326557	1	0.240062	0.712258	0.40178	0.645319	0.487671	0.569264	0.149377	0.926022	0.721052	0.33101	J	hypothetical protein
PP_0667	PP_0667	-0.797286	0.113101	-1.66979	0.0656204	-0.0790629	0.809652	0.568902	0.143637	-0.514512	0.243924	-3.07894	1.37512e-30	-3.5094	1.27971e-27	K	ECF subfamily RNA polymerase sigma factor
PP_0668	PP_0668	-0.922128	0.0397508	-1.82418	0.0675533	0.233674	0.413566	0.47887	0.175913	-0.149654	0.757998	-2.7862	2.62949e-25	-2.85259	5.28246e-19	P	transmembrane sensor
PP_0669	PP_0669	-0.423567	0.553974	-0.472069	1	0.144171	0.548137	0.0413942	0.952897	0.136983	0.740688	-0.332607	0.343192	-0.114046	0.771521	P	outer membrane ferric siderophore receptor
PP_0670	PP_0670	0.0376005	1	-0.46207	1	-0.00952255	1	0.0763576	0.903958	-0.0640242	0.955265	-0.15317	0.866082	-0.139126	0.856928	P	bile acid/Na+ symporter family protein
PP_0671	glyA	0.0769351	0.985928	0.139271	1	-0.669358	0.00411323	-0.17334	0.613448	-0.499467	0.179273	-0.680073	0.0249164	-1.09718	0.000511092	E	serine hydroxymethyltransferase
PP_0672	PP_0672	0.0471907	1	-0.449705	1	-0.412134	0.0699879	-0.216933	0.489126	-0.262591	0.486209	-0.35989	0.291346	-0.538453	0.102721	T	sensory box protein
PP_0673	PP_0673	-0.387845	0.659235	0.212416	1	-0.997735	2.97192e-06	-0.331856	0.303404	-1.04599	0.00336097	0.107514	0.832871	-0.856968	0.0106534	-	hypothetical protein
PP_0674	PP_0674	-0.167872	0.915766	0.26332	1	-1.16618	4.64345e-07	-0.618414	0.0363489	-1.04567	0.00258083	-0.213717	0.585622	-1.17673	0.000196852	R	ABC transporter ATP-binding protein
PP_0675	gdhA	-0.0578829	0.999377	0.0818751	1	-0.242805	0.327104	0.164894	0.707372	-0.406076	0.290454	-0.740694	0.013727	-1.06495	0.0010894	E	glutamate dehydrogenase
PP_0676	PP_0676	-0.143188	0.962156	0.0648003	1	0.341852	0.303451	0.0358124	1	0.319067	0.660399	-0.448027	0.419334	-0.0477586	0.991374	K	GreA/GreB family elongation factor
PP_0677	PP_0677	0.780446	0.361817	0.482342	1	0.310855	0.437703	0.0586702	0.995445	0.167612	0.834756	-0.0261499	1	0.226701	0.765156	-	lipoprotein
PP_0678	PP_0678	0.221191	0.846417	0.319577	1	0.0546246	0.861375	-0.0137681	1	-0.0167781	1	-0.333293	0.307376	-0.269176	0.415639	-	hypothetical protein
PP_0679	PP_0679	1.00772	0.0306462	0.747731	0.869794	-0.0865244	0.796346	0.26898	0.531528	-0.0340554	0.98029	-0.90521	0.00397537	-0.858543	0.0174437	-	hypothetical protein
PP_0680	PP_0680	0.208685	0.890552	0.0424006	1	-0.519797	0.0191068	-0.315884	0.306481	-0.31134	0.432978	-0.467552	0.137329	-0.699024	0.0310751	O	ATP-dependent protease
PP_0681	PP_0681	-0.201819	0.871762	-0.107655	1	-0.259157	0.315143	-0.306135	0.391431	-0.140505	0.797186	0.415693	0.296006	0.356807	0.368001	-	hypothetical protein
PP_0682	PP_0682	-0.0835925	0.996198	0.398372	1	-0.878821	2.8541e-06	-0.34958	0.245659	-0.824618	0.0141291	0.729598	0.0213649	-0.0136369	0.994489	S	hypothetical protein
PP_0683	PP_0683	0.25691	0.878878	0.505267	1	0.0228766	1	-0.0522334	0.974861	0.197434	0.739137	0.574302	0.300611	0.852964	0.0615365	-	hypothetical protein
PP_0684	fklB-1	-0.514215	0.479001	-0.255578	1	-1.06842	1.2354e-05	-0.279468	0.392696	-0.729829	0.0389918	-0.533145	0.104142	-1.17741	0.000220615	O	FKBP-type peptidylprolyl isomerase
PP_0685	PP_0685	0.289452	0.78454	-1.49843	0.104843	-0.380834	0.346404	-0.331824	0.501481	-0.713083	0.180199	-0.816792	0.0443982	-1.44564	0.000520948	-	hypothetical protein
PP_0686	phnA	-0.604418	0.302927	0.208692	1	-0.961148	1.80535e-06	-0.174684	0.651211	-0.665832	0.0371915	-0.13374	0.761565	-0.716312	0.0189195	P	alkylphosphonate utilization protein PhnA
PP_0687	ispB	-0.41026	0.807066	0.176282	1	-1.07676	1.94239e-06	-0.452897	0.118821	-0.822982	0.0191337	0.303015	0.459383	-0.433918	0.233897	H	polyprenyl synthetase
PP_0688	rplU	-0.187379	0.900225	0.112437	1	-1.02032	1.18103e-05	-0.428696	0.209839	-1.35854	0.00103876	-0.296751	0.421854	-1.57645	1.21912e-05	J	50S ribosomal protein L21
PP_0689	rpmA	0.0590456	0.999345	-0.484556	1	-0.703663	0.0159993	-0.908399	0.0411215	-0.936094	0.132939	-0.0329939	0.971846	-0.895886	0.0917232	J	50S ribosomal protein L27
PP_0690	obgE	-0.512541	0.538761	0.241467	1	-0.766425	0.000466272	-0.0531208	0.908299	-0.317093	0.424974	0.0441382	0.948337	-0.187011	0.643836	R	GTPase ObgE
PP_0691	proB	-0.318996	0.747359	-0.136423	1	-0.610297	0.0051339	-0.237486	0.441907	-0.254008	0.505511	-0.378576	0.25297	-0.548987	0.0864414	E	gamma-glutamyl kinase
PP_0692	creA	-0.288662	0.755265	-0.316104	1	-0.330445	0.0878385	0.0201122	0.987696	-0.100614	0.816623	-0.0182255	0.998326	-0.0350396	0.954034	S	CreA family protein
PP_0693	PP_0693	-0.254414	0.825142	0.381437	1	-0.461693	0.0382414	0.0163814	0.9942	0.1076	0.837525	0.573917	0.0585822	0.76719	0.0272941	L	hypothetical protein
PP_0694	PP_0694	-0.37516	0.62908	0.314518	1	-0.734918	0.000205422	-0.203786	0.662261	0.051167	0.940255	0.541485	0.0865762	0.675282	0.0419831	-	hypothetical protein
PP_0695	PP_0695	-0.430001	0.678216	0.419641	1	-0.548571	0.0108816	0.124692	0.758099	0.0661445	0.920055	0.529547	0.125278	0.679648	0.0771684	-	hypothetical protein
PP_0696	PP_0696	-0.394753	0.595649	-0.168407	1	-0.422729	0.0500036	0.051734	0.910742	-0.128838	0.772798	-0.0186823	0.998583	-0.0611698	0.898538	-	hypothetical protein
PP_0697	PP_0697	-0.0986299	0.970505	0.320385	1	-0.544488	0.0461224	-0.379882	0.305165	-0.540895	0.184604	0.395951	0.335097	-0.0596713	0.941852	R	acetyltransferase
PP_0698	PP_0698	-0.401227	0.616019	-0.0617839	1	0.0476459	0.867214	0.339506	0.266305	0.525968	0.195577	1.30035	2.51378e-06	1.91752	2.75382e-07	K	LysR family transcriptional regulator
PP_0699	PP_0699	-0.861121	0.460303	0.0575021	1	-0.266667	0.271625	0.0924181	0.851615	0.452153	0.257936	1.62191	9.67256e-07	2.1557	2.8208e-09	E	amino acid transporter LysE
PP_0700	PP_0700	-1.65103	0.000106903	-2.77892	2.99145e-06	-0.0640611	0.891059	0.300737	0.455227	-0.0726191	0.932724	-3.2419	3.84537e-29	-3.23131	4.80496e-22	P	FecR anti-FecI sigma factor
PP_0701	PP_0701	0.0898979	0.970505	-0.104538	1	-0.543566	0.0040552	-0.339958	0.258149	-0.424142	0.19711	0.0916866	0.837996	-0.2489	0.457809	G	MFS efflux transporter
PP_0702	PP_0702	-0.431598	0.670966	-0.0699416	1	0.446716	0.0297953	0.680254	0.0190085	0.615158	0.0935831	1.19222	0.000505675	1.88844	2.05566e-07	G	major facilitator family transporter
PP_0703	PP_0703	-1.68452	1.39553e-05	-1.67585	0.00394002	0.264922	0.293742	0.484414	0.133247	0.429737	0.270055	-1.31493	1.1293e-06	-0.802444	0.0159149	P	FecR anti-FecI sigma factor
PP_0704	PP_0704	-1.64574	3.67178e-05	-2.06383	0.000405397	-0.172967	0.528473	0.215469	0.563333	-0.151293	0.734751	-2.19698	1.9931e-19	-2.26431	1.66965e-14	K	ECF subfamily RNA polymerase sigma factor
PP_0705	PP_0705	0.0840973	0.986846	-0.0305947	1	0.203723	0.465581	0.145926	0.782152	0.361396	0.372468	-0.295375	0.547517	0.149946	0.719458	L	DNA-3-methyladenine glycosylase II
PP_0706	ada	0.0976465	0.968787	0.00130433	1	0.336397	0.15727	0.332498	0.337433	0.403851	0.299622	0.0594867	0.925034	0.54803	0.119527	F	adaptive response regulator protein
PP_0707	PP_0707	-0.248098	0.81599	0.20722	1	-0.488373	0.0301261	-0.191006	0.559928	-0.289131	0.452245	-0.0816587	0.869078	-0.286789	0.429679	M	mechanosensitive ion channel protein MscS
PP_0708	PP_0708	-0.396644	0.640098	-0.293471	1	0.163873	0.554583	0.412357	0.238889	0.549033	0.144874	0.082804	0.904056	0.713594	0.043602	C	betaine aldehyde dehydrogenase
PP_0709	PP_0709	0.16429	0.933423	0.0660989	1	0.305199	0.347697	0.326592	0.459089	0.591802	0.168459	1.02086	0.0251159	1.69214	3.994e-06	F	NCS1 nucleoside transporter
PP_0710	PP_0710	-0.20322	1	-0.411576	1	0.611545	0.261904	0.191405	0.877384	0.304058	0.770609	1.33383	0.201905	1.70288	0.0289685	S	hypothetical protein
PP_0711	PP_0711	1.23869	0.0425435	1.15471	0.558954	-0.255264	0.536346	0.253462	0.629775	0.409408	0.517666	0.521971	0.453452	1.00705	0.0901106	Q	isochorismatase superfamily hydrolase
PP_0712	PP_0712	1.10747	0.0136611	0.385862	1	0.54444	0.024202	0.770121	0.0158384	0.50905	0.209858	-0.613953	0.0773373	-0.025246	0.993983	S	hypothetical protein
PP_0713	PP_0713	0.35705	0.686125	0.202106	1	0.440823	0.0889819	0.491473	0.159352	0.675433	0.0710824	0.26722	0.59548	1.02198	0.0022273	P	potassium efflux system protein
PP_0714	PP_0714	0.00590823	1	-0.267518	1	0.346606	0.14286	0.679404	0.0422016	0.864425	0.00995582	0.643705	0.0824934	1.59091	3.10689e-07	R	permease
PP_0715	PP_0715	-0.187427	0.890552	-0.306869	1	0.308831	0.146982	0.739458	0.0208152	0.958855	0.00720924	0.940719	0.0019142	1.98308	2.37736e-09	M	NodT family RND efflux system outer membrane lipoprotein
PP_0716	PP_0716	0.556049	0.6049	0.465184	1	0.0581329	0.86241	0.520302	0.119484	0.948544	0.00957651	2.17483	3.86093e-10	3.2104	6.04761e-17	V	secretion protein HlyD family protein
PP_0717	PP_0717	0.222886	0.857677	-0.828095	1	0.104207	0.753005	0.675323	0.0745075	0.660787	0.0842772	0.750909	0.0440725	1.49632	1.29432e-05	-	hypothetical protein
PP_0718	PP_0718	0.149838	0.922755	0.346343	1	-0.0265475	0.942537	0.488123	0.123501	0.852642	0.0365227	1.75231	1.53091e-11	2.69021	1.20598e-13	P	sulfate transporter
PP_0719	PP_0719	-0.370645	0.699128	0.446957	1	-0.867846	5.75404e-05	-0.119004	0.758099	-0.2501	0.563133	0.404703	0.226606	0.24097	0.54802	J	GTP-dependent nucleic acid-binding protein EngD
PP_0720	pth	-0.281389	0.844744	0.443634	1	-0.866232	1.35883e-05	-0.207788	0.547872	-0.430109	0.228077	0.679558	0.0328078	0.333001	0.376496	J	peptidyl-tRNA hydrolase
PP_0721	PP_0721	-0.186944	0.908591	0.467822	1	-1.12187	4.67967e-07	-0.532249	0.0722835	-0.918223	0.0131251	-0.29979	0.434593	-1.13693	0.000512132	J	50S ribosomal protein L25
PP_0722	prsA	-0.521455	0.751306	0.273717	1	-1.57307	1.16049e-12	-0.646822	0.028007	-0.909023	0.0131263	0.68132	0.112551	-0.139964	0.79187	F	ribose-phosphate pyrophosphokinase
PP_0723	ipk	0.00231607	1	-0.0852245	1	-1.66745	5.04071e-14	-0.498721	0.0826863	-1.43406	5.13027e-06	0.632309	0.038252	-0.718771	0.0292487	I	4-diphosphocytidyl-2-C-methyl-D-erythritol kinase
PP_0724	lolB	-0.137378	0.926229	-0.0641624	1	-0.982541	6.95377e-07	-0.728398	0.0143398	-0.935427	0.00929625	-0.389997	0.207855	-1.245	0.000109646	M	molecular chaperone LolB
PP_0725	PP_0725	0.134509	0.942134	0.259047	1	-0.680832	0.00200999	-0.400089	0.164739	-0.58731	0.0906011	-0.0769463	0.875266	-0.583732	0.0730835	U	hypothetical protein
PP_0726	PP_0726	0.893037	0.0329853	-0.29896	1	0.223346	0.446325	0.183327	0.738927	-0.114488	0.860825	-0.0141854	1	-0.046115	0.953354	M	transferase
PP_0727	PP_0727	0.506279	0.56425	-0.51648	1	0.369746	0.271954	-0.0302349	1	0.501605	0.36653	-0.274625	0.709498	0.314657	0.589302	R	hypothetical protein
PP_0728	PP_0728	1.19972	0.0127625	-0.221395	1	1.0273	0.000869887	0.191911	0.778868	0.461276	0.460926	-0.222956	0.78042	0.322716	0.588691	G	hypothetical protein
PP_0729	PP_0729	1.04153	0.0138194	0.274055	1	0.68755	0.00444323	0.236557	0.566462	0.357429	0.420631	0.0179882	1	0.460326	0.234823	G	phosphoenolpyruvate synthase
PP_0730	PP_0730	0.746202	0.0973174	0.120048	1	0.119236	0.633668	-0.0492318	0.927606	-0.119303	0.793113	0.0549994	0.926022	0.0193456	0.993554	I	hypothetical protein
PP_0731	PP_0731	0.751313	0.448798	-0.366672	1	0.447285	0.257489	0.343254	0.561043	0.181105	0.887628	0.182767	0.883483	0.455522	0.566497	I	phosphatidylserine synthase
PP_0732	hemA	-0.0750856	0.987313	0.0456418	1	-0.690245	0.00210312	-0.389216	0.185191	-0.54604	0.121651	0.0639105	0.905741	-0.39928	0.234844	H	glutamyl-tRNA reductase
PP_0733	prfA	-0.286223	0.758056	0.0946091	1	-0.724952	0.00111452	-0.53154	0.0692654	-0.711289	0.0408205	-0.159243	0.705372	-0.788278	0.0122349	J	peptide chain release factor 1
PP_0734	hemK	-0.611568	0.329736	-0.245058	1	-0.866865	5.68712e-05	-0.448655	0.130569	-0.696948	0.0410106	-0.647674	0.0287101	-1.26103	4.78618e-05	J	methyl transferase
PP_0735	PP_0735	-0.324862	0.741067	-0.191886	1	-0.509153	0.0181481	-0.359949	0.255722	-0.681199	0.0502055	-0.548332	0.074736	-1.14641	0.000227341	H	molybdopterin biosynthesis protein MoeB
PP_0736	murI	-0.369107	0.637879	-0.185755	1	-0.453536	0.0286478	-0.207163	0.525629	-0.286009	0.42831	-0.310053	0.369683	-0.511044	0.10794	M	glutamate racemase
PP_0737	PP_0737	0.285035	0.75631	0.192175	1	0.0120941	0.998328	-0.0287366	0.971159	-0.193534	0.630027	-0.200663	0.592543	-0.312925	0.347208	-	hypothetical protein
PP_0738	PP_0738	-1.92239	1.01686e-06	-0.723693	1	-0.672533	0.00213841	-0.309422	0.316844	-0.607615	0.11759	-0.384933	0.246574	-0.914782	0.0086429	R	hypothetical protein
PP_0739	phrB	-2.73761	6.10084e-12	-0.755263	1	-0.55746	0.0105346	-0.327925	0.26503	-0.516595	0.200448	-0.777947	0.00524213	-1.21755	0.000369178	L	deoxyribodipyrimidine photo-lyase
PP_0740	PP_0740	-2.20479	1.06965e-06	-0.848189	1	-0.327804	0.16746	-0.222656	0.474217	-0.21734	0.632579	-0.528863	0.0850465	-0.667068	0.0535634	K	MerR family transcriptional regulator
PP_0741	PP_0741	-1.74853	0.00336208	-0.692513	1	-0.172476	0.507053	-0.0794631	0.852632	-0.168429	0.740688	-0.701431	0.0161916	-0.790455	0.0217451	S	hypothetical protein
PP_0742	PP_0742	-1.64912	0.00325893	-0.880212	1	-0.526735	0.0175325	-0.0217513	0.987696	-0.477225	0.224668	-0.828274	0.00246415	-1.22645	0.000164484	R	hypothetical protein
PP_0743	PP_0743	-1.6802	0.000483282	-0.91408	1	-0.129198	0.639318	-0.076611	0.863755	-0.271096	0.566899	-0.983284	0.000444802	-1.17546	0.000957314	R	NAD-dependent epimerase/dehydratase
PP_0744	hemH	-1.52379	0.000194722	-0.499044	1	-0.331203	0.155435	-0.171948	0.609948	-0.406383	0.270055	-0.427797	0.198419	-0.753528	0.0218382	H	ferrochelatase
PP_0745	uraA	-0.461853	0.533897	0.00539489	1	-0.258272	0.275881	-0.206165	0.527154	-0.177894	0.676236	0.191363	0.62384	0.0984484	0.818683	F	uracil-xanthine permease
PP_0746	upp	-0.172041	0.922755	0.227561	1	-0.690313	0.000750298	-0.607702	0.0363489	-0.638724	0.0512984	0.374308	0.286987	-0.180692	0.63507	F	uracil phosphoribosyltransferase
PP_0747	PP_0747	0.0252261	1	-0.254055	1	-0.293156	0.159292	-0.464042	0.112291	-0.445856	0.180052	0.239019	0.510745	-0.123657	0.739256	F	hypoxanthine-guanine phosphoribosyltransferase
PP_0748	PP_0748	-0.120186	0.943226	-0.176698	1	0.0547463	0.848576	0.0163716	1	0.217049	0.578049	0.853208	0.00329029	1.15568	0.000261875	-	hypothetical protein
PP_0749	PP_0749	0.0859494	0.976683	0.400212	1	-0.353787	0.113369	-0.354424	0.268548	-0.119653	0.775551	0.0846771	0.866534	0.0474382	0.926564	-	hypothetical protein
PP_0750	PP_0750	0.237301	0.846417	-0.0180625	1	-0.79593	0.000528148	-0.00061372	1	-0.77781	0.0225906	-0.214876	0.593808	-0.908468	0.00503818	-	hypothetical protein
PP_0751	mqo-1	1.02642	0.156422	0.152752	1	-0.0138617	0.984756	-0.186522	0.574756	-0.452469	0.206608	-0.0606887	0.90835	-0.429285	0.195974	R	malate:quinone oxidoreductase
PP_0752	PP_0752	-0.487783	0.666295	-0.574748	1	0.316009	0.514027	0.333667	0.631613	0.615174	0.307898	-0.533386	0.434188	0.159828	0.794389	-	hypothetical protein
PP_0753	PP_0753	0.218628	0.862751	0.0257819	1	-0.692723	0.00163285	-0.430021	0.145613	-0.457767	0.19621	-0.215289	0.571118	-0.591318	0.0636056	M	lipoprotein
PP_0754	PP_0754	1.94453	2.99878e-06	-0.719206	1	-0.274993	0.530212	0.283338	0.625737	0.140616	0.864878	-0.327506	0.645868	-0.108158	0.84632	-	hypothetical protein
PP_0755	PP_0755	0.606326	0.490734	-0.0297493	1	-0.659477	0.0111675	-0.494783	0.197371	-0.507146	0.342135	0.167465	0.778024	-0.26139	0.628443	-	hypothetical protein
PP_0756	PP_0756	-0.278322	0.787309	0.0532647	1	-0.599358	0.00626527	-0.32959	0.268512	-0.290143	0.443685	0.173768	0.676932	-0.032876	0.959433	I	phospholipid/glycerol acyltransferase
PP_0757	PP_0757	0.344221	0.922755	-0.987051	1	0.157866	0.854355	-1.46707	0.0860967	-0.358564	0.760543	1.03518	0.282058	0.770315	0.380636	-	hypothetical protein
PP_0758	PP_0758	-0.444037	0.514486	-0.0313696	1	0.119273	0.659721	0.444792	0.188425	0.568833	0.133262	0.799996	0.0076674	1.45086	9.34264e-06	S	hypothetical protein
PP_0759	PP_0759	-0.115552	0.95492	0.209696	1	-0.460501	0.0435435	-0.0908482	0.82394	-0.173299	0.686692	0.27316	0.477033	0.185664	0.645099	O	hypothetical protein
PP_0760	PP_0760	-0.444473	0.714511	0.342854	1	0.165408	0.564122	0.323864	0.351743	0.526269	0.197294	2.12087	1.67911e-14	2.73004	6.50568e-15	S	hypothetical protein
PP_0761	PP_0761	-0.526692	0.521664	-0.190399	1	-0.263989	0.200375	-0.0876917	0.848145	-0.167241	0.677284	0.104956	0.81208	0.0222877	0.987974	J	rRNA (guanine-N(2)-)-methyltransferase
PP_0762	hprA	-0.248488	0.824207	-0.305724	1	-0.00202695	1	0.0174513	1	0.0374358	0.968021	-0.615732	0.0306864	-0.495063	0.130698	C	glycerate dehydrogenase
PP_0763	PP_0763	0.779382	0.222428	0.0408881	1	0.240402	0.306397	0.0736609	0.882123	0.327523	0.397513	-0.556636	0.0754402	-0.150413	0.697925	I	long-chain-fatty-acid--CoA ligase
PP_0764	PP_0764	0.930276	0.110183	-0.398901	1	-0.148361	0.828178	-1.37098	0.0245248	-0.213219	0.879931	-0.0713508	0.965414	-0.204668	0.861219	-	hypothetical protein
PP_0765	PP_0765	1.15232	0.0278865	0.130466	1	-0.0245759	0.957462	0.0784377	0.876011	0.0774032	0.8984	-0.779356	0.00839965	-0.621505	0.0766093	-	hypothetical protein
PP_0766	PP_0766	1.06999	0.0200032	0.249947	1	-0.0862785	0.742553	-0.0588416	0.896266	0.0246127	0.984353	-0.641193	0.0316112	-0.536575	0.111117	-	hypothetical protein
PP_0767	PP_0767	0.297387	0.788629	-0.250807	1	0.0699236	0.809705	0.131094	0.716015	0.0472405	0.941513	-0.142552	0.73543	-0.0120182	0.999619	K	LuxR family transcriptional regulator
PP_0768	PP_0768	-0.0795358	0.984293	-0.259875	1	-0.0332242	0.923145	-0.183766	0.57606	-0.430205	0.220625	-0.536658	0.0776288	-0.88453	0.00396378	K	response regulator/hypothetical protein
PP_0769	PP_0769	0.219133	0.844781	0.203006	1	0.086313	0.754946	0.0404282	0.951046	-0.196798	0.602977	-0.498493	0.102608	-0.614028	0.0458629	T	histidine kinase
PP_0770	PP_0770	0.318171	0.783626	-0.485883	1	0.465036	0.112442	0.197342	0.73891	0.246088	0.672131	0.00251521	1	0.331656	0.520216	T	PemI-like protein
PP_0771	PP_0771	-0.0503495	1	-0.252864	1	0.046421	0.885563	-0.442424	0.20392	-0.0573088	0.928283	-0.0699266	0.909259	-0.0468025	0.937726	T	toxin ChpB
PP_0772	PP_0772	-0.1548	0.914171	-0.0410073	1	-0.109832	0.646904	-0.186341	0.588807	-0.183548	0.640824	-0.141076	0.740036	-0.243615	0.464674	R	beta-lactamase domain-containing protein
PP_0773	PP_0773	-0.0229458	1	0.3196	1	0.37514	0.109466	0.135079	0.706093	-0.0211597	0.99041	-0.157078	0.705438	-0.0977992	0.813092	M	OmpA/MotB domain-containing protein
PP_0774	pta	-0.305248	0.758056	-0.0720501	1	0.583656	0.00756212	0.210695	0.497408	0.176636	0.670842	-0.148741	0.715051	0.111482	0.77622	C	phosphate acetyltransferase
PP_0775	PP_0775	-0.168558	0.919448	0.0549096	1	0.805729	0.00307806	0.120379	0.831765	0.580738	0.188611	-0.464523	0.347983	0.201449	0.635985	-	hypothetical protein
PP_0776	slyD	-0.219894	0.859964	0.141067	1	-0.853104	0.000176611	-0.451178	0.136699	-0.84647	0.0158619	-0.51032	0.0954275	-1.27605	7.46576e-05	O	FKBP-type peptidylprolyl isomerase
PP_0777	PP_0777	0.36989	0.637803	0.385216	1	-0.305705	0.15328	-0.0632605	0.882123	-0.12414	0.766401	0.0296356	0.974832	-0.0123989	1	O	glutathione peroxidase
PP_0778	PP_0778	-0.0325184	1	0.0447496	1	0.225546	0.270846	0.0577783	0.902327	0.310258	0.373292	0.922671	0.0010407	1.31671	1.79172e-05	M	glycoside hydrolase family protein
PP_0779	PP_0779	-0.103188	0.968085	-0.179235	1	0.0591906	0.831304	0.170342	0.624845	-0.0352915	0.965135	0.0212817	0.999147	0.0683816	0.907194	N	methyl-accepting chemotaxis transducer/sensory box protein
PP_0780	PP_0780	-2.19478	1	1.25547	1	-4.28617	0.211854	-4.01842	0.317399	-4.28697	0.304174	1.56277	0.622133	-2.55594	1	-	hypothetical protein
PP_0781	PP_0781	1.17654	0.259192	-0.602673	1	0.353245	0.55298	-0.19125	0.88036	0.373232	0.669306	0.784764	0.37694	1.24583	0.0564428	-	hypothetical protein
PP_0782	PP_0782	1.18536	0.560219	-0.00306625	1	-0.0123476	1	-1.02245	0.349471	-0.173114	0.929037	1.45396	0.186623	1.36517	0.160746	S	hypothetical protein
PP_0783	PP_0783	0	1	0	1	-0.361241	1	-1.24994	0.806079	-0.898923	0.790092	3.59519	0.488275	2.93146	0.635876	-	hypothetical protein
PP_0784	PP_0784	-0.0494635	1	-1.17717	1	0.89823	0.00967258	-0.0239609	1	0.0428962	0.997734	0.40408	0.593805	0.532218	0.424359	S	hypothetical protein
PP_0785	PP_0785	0.0827387	0.979873	0.330267	1	-0.455565	0.0486784	-0.35872	0.295207	-0.497188	0.15518	0.000443677	1	-0.410647	0.188869	E	sulfate transport protein CysZ
PP_0786	trxB	-0.173324	0.916055	0.381829	1	-1.04999	4.71167e-06	-0.466649	0.121605	-0.82692	0.0165514	-0.192703	0.666582	-0.934523	0.00653684	O	thioredoxin reductase
PP_0787	nadC	-0.147522	0.945852	0.171639	1	-0.787372	4.26208e-05	-0.402001	0.186161	-0.519095	0.113592	-0.0675826	0.89902	-0.503423	0.132998	H	nicotinate-nucleotide pyrophosphorylase
PP_0788	PP_0788	-0.842945	0.0782983	-0.446908	1	0.411135	0.0425828	0.513986	0.0692654	0.677366	0.0384377	0.205677	0.613723	0.968091	0.00295628	-	hypothetical protein
PP_0789	ampD	0.0989512	0.976111	0.173396	1	0.379263	0.112882	-0.0953681	0.80811	0.274353	0.481321	-0.248885	0.594527	0.105964	0.824906	V	N-acetyl-anhydromuranmyl-L-alanine amidase
PP_0790	PP_0790	-0.00172657	1	-0.356001	1	0.0731818	0.797073	-0.0168942	0.993233	0.0825688	0.870302	-0.331172	0.346368	-0.166142	0.659032	V	signaling modulator of AmpD, AmpE
PP_0791	PP_0791	-0.314453	0.756125	-0.508141	1	0.0587936	0.848378	0.00422813	1	0.175203	0.669686	0.15757	0.735703	0.417154	0.250578	L	TatD family deoxyribonuclease
PP_0792	fruR	0.227148	0.872865	-0.11561	1	0.203717	0.409868	0.133947	0.707372	0.430933	0.269699	0.448143	0.150132	0.965114	0.00503818	K	DNA-binding transcriptional regulator FruR
PP_0793	fruB	-0.407189	0.583609	-0.183934	1	0.351618	0.138478	0.522176	0.0826863	0.870645	0.0280974	1.33224	7.38258e-07	2.28895	4.21376e-11	G	phosphoenolpyruvate-protein phosphotransferase
PP_0794	fruK	-0.264697	0.78454	-0.268059	1	0.340806	0.15328	0.459728	0.15782	0.830714	0.0276683	1.16909	7.3338e-05	2.08276	1.63554e-10	G	1-phosphofructokinase
PP_0795	fruA	-0.0665167	0.988198	-0.0705105	1	0.167288	0.515655	0.384201	0.214037	0.664287	0.0836611	1.14643	9.00714e-06	1.89641	1.9498e-08	G	PTS system fructose subfamily transporter subunit IIC
PP_0796	PP_0796	0.278634	0.933899	-0.808747	1	-0.112281	0.800801	-0.00579794	1	0.286486	0.590092	1.39643	0.00356509	1.76282	6.48308e-05	S	hypothetical protein
PP_0797	PP_0797	-0.19488	0.914526	0.17038	1	0.250178	0.394621	0.181304	0.681377	0.571591	0.212309	0.827447	0.0483173	1.48232	0.00038686	-	hypothetical protein
PP_0798	PP_0798	-0.14293	0.945852	-0.110315	1	0.103414	0.693393	0.310147	0.32611	0.311655	0.443877	1.23056	1.46938e-06	1.62593	9.39006e-07	T	diguanylate cyclase
PP_0799	PP_0799	0.35061	0.691085	0.0422431	1	-0.602459	0.00458079	-0.528036	0.0589107	-0.465265	0.192263	0.41553	0.24164	0.0339512	0.969586	-	porin
PP_0800	PP_0800	-0.225823	0.831464	-0.404492	1	0.0304078	0.941348	-0.0404958	0.945287	0.170252	0.691362	0.211063	0.603213	0.463787	0.153308	R	hypothetical protein
PP_0801	PP_0801	0.0474622	1	0.27819	1	-0.145463	0.617751	-0.112859	0.829122	0.0665876	0.935499	0.665994	0.0987304	0.815339	0.0493635	-	hypothetical protein
PP_0802	chev-1	-0.0337452	1	-0.301507	1	0.248457	0.298381	0.0661644	0.897509	0.148543	0.748293	-0.0347438	0.982198	0.198977	0.626037	N	chemotaxis protein CheV
PP_0803	PP_0803	0.164292	0.912602	0.0792603	1	0.326591	0.195923	0.395817	0.298863	0.647115	0.0764574	0.774819	0.0272692	1.50424	2.46601e-06	V	HlyD family type I secretion membrane fusion protein
PP_0804	PP_0804	0.487405	0.440968	0.21461	1	0.415907	0.0535502	0.503267	0.117096	0.76122	0.0287626	0.542947	0.110153	1.38811	8.63918e-06	V	protein secretion ABC efflux system, permease and ATP-binding protein
PP_0805	PP_0805	0.261119	0.795718	-0.040344	1	0.514487	0.0267129	0.516477	0.121708	0.661741	0.0909492	0.190274	0.709723	0.93592	0.00756186	M	TolC family type I secretion outer membrane protein
PP_0806	PP_0806	0.0173269	1	-0.301122	1	0.490824	0.0300737	0.578151	0.0409474	0.607958	0.0967958	0.0345319	0.962845	0.726621	0.0254709	-	surface adhesion protein
PP_0807	PP_0807	-2.92317	1.91845e-13	-0.640764	1	-0.149035	0.564405	0.0280625	0.968612	-0.112381	0.797867	-1.05208	0.000225221	-1.08245	0.000626204	K	anaerobic nitric oxide reductase transcriptional regulator
PP_0808	hmpA	-0.242327	0.841989	-0.180671	1	0.385292	0.0578136	0.460763	0.116796	0.400813	0.256296	-0.111779	0.829749	0.375049	0.331829	C	nitric oxide dioxygenase
PP_0809	dsbB	-0.246023	0.868295	-0.235478	1	0.133368	0.613082	-0.160929	0.673488	-0.366088	0.343376	-0.111995	0.810941	-0.394973	0.220789	O	disulfide bond formation protein B
PP_0810	cyoups1	-1.15007	0.23537	-0.149286	1	-1.26418	2.15385e-06	-1.58856	1.46354e-07	-1.27333	0.000298588	1.12424	0.0344004	-0.0598891	0.968007	-	cyoups1 protein
PP_0811	cyoups2	0.228213	0.856124	-0.549491	1	-0.262229	0.289124	-0.609727	0.0493883	-0.686079	0.286543	0.163943	0.744156	-0.456181	0.461953	-	cyoups2 protein
PP_0812	cyoA	0.164471	0.933899	0.41941	1	-1.34093	7.82419e-10	-0.803038	0.00230517	-1.30438	6.24893e-05	0.0247071	0.992066	-1.19842	0.00111743	C	ubiquinol oxidase subunit II
PP_0813	cyoB	0.29762	0.807066	0.554147	1	-1.02994	1.90041e-06	-0.646747	0.0193237	-0.909174	0.00768315	-0.140547	0.752785	-0.968236	0.00298969	C	cytochrome o ubiquinol oxidase subunit I
PP_0814	cyoC	0.318808	0.780123	0.714352	1	-1.19379	6.73384e-08	-0.822452	0.00236426	-1.05383	0.00557315	0.162301	0.722917	-0.811826	0.0220471	C	cytochrome o ubiquinol oxidase subunit III
PP_0815	cyoD	0.330252	0.751306	0.350561	1	-0.911739	4.37608e-05	-0.568635	0.0489371	-0.973392	0.0119299	-0.0633064	0.90727	-0.957859	0.00696293	C	cytochrome o ubiquinol oxidase, protein CyoD
PP_0816	cyoE-2	0.0668249	0.996872	0.0664147	1	-0.959123	1.85472e-05	-0.401254	0.230172	-1.08574	0.00207408	-0.453028	0.162719	-1.45645	2.27651e-06	O	protoheme IX farnesyltransferase
PP_0817	PP_0817	-0.539425	0.418225	-0.149575	1	0.397471	0.108449	-0.0718524	0.871667	-0.361041	0.325632	-0.494047	0.124865	-0.770427	0.015718	E	aminotransferase
PP_0818	PP_0818	0.105922	0.970505	0.27229	1	1.15965	1.71253e-07	0.544071	0.111066	0.535687	0.194782	1.10401	0.000289415	1.72662	1.47382e-06	-	hypothetical protein
PP_0819	PP_0819	-0.178982	0.935775	-0.241073	1	-0.00585006	1	-0.35648	0.266305	-0.487639	0.145722	-0.0581972	0.911601	-0.46207	0.14549	R	hypothetical protein
PP_0820	PP_0820	-0.0485729	1	-0.0284386	1	0.00576584	1	0.104354	0.781802	0.0804939	0.875046	0.0631264	0.898838	0.227724	0.528255	J	acetyltransferase
PP_0821	PP_0821	0.12622	0.94901	-0.42186	1	0.207986	0.355259	-0.0251699	0.974525	0.0222586	0.993392	0.286297	0.456057	0.392637	0.231029	S	hypothetical protein
PP_0822	PP_0822	-0.0597274	0.99641	0.497647	1	0.0229165	0.957021	0.0953692	0.803214	-0.0207587	0.991143	0.734421	0.0106412	0.798235	0.0180042	R	tRNA 2-selenouridine synthase
PP_0823	selD	-0.354854	0.659235	-0.0175571	1	0.0781473	0.773625	0.0822455	0.84143	0.210088	0.614176	-0.118857	0.794459	0.174735	0.659426	E	selenophosphate synthetase
PP_0824	PP_0824	-0.134129	0.943226	-0.120899	1	-0.609017	0.00623852	-0.544044	0.0547661	-0.679085	0.0470694	-0.185587	0.658769	-0.782523	0.0161956	P	phosphonate ABC transporter substrate-binding protein
PP_0825	PP_0825	-0.600595	0.342475	-0.440443	1	-0.250922	0.293742	-0.101213	0.79775	-0.119047	0.786503	-0.700701	0.0148506	-0.736414	0.0200646	P	phosphate ABC transporter ATP-binding protein
PP_0826	PP_0826	-0.210216	0.854195	-0.20985	1	-0.153544	0.488801	-0.0824758	0.845922	-0.0511463	0.929037	0.0592999	0.90613	0.0919367	0.825329	P	phosphate ABC transporter permease
PP_0827	PP_0827	-0.375008	0.616829	-0.616603	1	-0.0255204	0.947133	0.0779313	0.851362	0.139945	0.725614	-0.200439	0.583641	0.0234062	0.982431	P	phosphonate ABC transporter inner membrane protein
PP_0828	PP_0828	-0.211817	0.914913	-0.186414	1	0.281362	0.245388	0.313834	0.358315	0.609235	0.0917549	1.16666	0.00031993	1.85876	6.40694e-09	S	hypothetical protein
PP_0829	PP_0829	-0.256065	0.972583	0.373514	1	0.78126	0.0545032	0.107116	0.986996	0.810686	0.192686	0.179369	0.866082	1.07676	0.0760566	K	hypothetical protein
PP_0830	PP_0830	-0.0748607	0.99641	-0.102492	1	0.447252	0.153897	0.371699	0.429531	0.631885	0.183971	0.090337	0.926022	0.804749	0.0360109	R	acetyltransferase
PP_0831	PP_0831	-0.486919	0.537376	-0.455102	1	-0.164461	0.56587	-0.113273	0.840799	0.109378	0.872417	0.921919	0.00854696	1.11773	0.00465505	-	hypothetical protein
PP_0832	queA	-0.613714	0.540582	0.110609	1	-0.818385	0.000226273	-0.406533	0.164303	-0.762223	0.0274552	0.176251	0.696622	-0.500799	0.150771	J	S-adenosylmethionine--tRNA ribosyltransferase-isomerase
PP_0833	tgt	-0.408361	0.637879	0.209319	1	-0.926831	3.1977e-05	-0.492174	0.0970481	-0.821327	0.0151346	-0.0930416	0.848782	-0.830561	0.00819516	J	queuine tRNA-ribosyltransferase
PP_0834	yajC	0.175412	0.887142	0.769804	1	-1.35164	1.01778e-10	-0.36107	0.252232	-1.34278	1.55895e-05	-0.126932	0.778545	-1.38415	2.49509e-06	U	preprotein translocase subunit YajC
PP_0835	secD	-0.136514	0.944134	0.277015	1	-0.918501	5.45086e-05	-0.557222	0.0486146	-0.85202	0.0130013	-0.287606	0.46347	-1.05634	0.00113043	U	preprotein translocase subunit SecD
PP_0836	secF	-0.115026	0.95492	-0.0321929	1	-0.913919	4.73918e-05	-0.511212	0.081117	-0.792902	0.0203495	-0.498876	0.110363	-1.20839	6.51813e-05	U	preprotein translocase subunit SecF
PP_0837	PP_0837	-0.299903	0.757665	0.422755	1	1.205	8.72388e-08	0.279303	0.407094	0.403544	0.273932	-0.600385	0.0386544	-0.114814	0.783457	S	hypothetical protein
PP_0838	suhB	-0.460388	0.699283	-0.269537	1	-0.895645	9.95346e-05	-0.420295	0.160745	-0.903857	0.0106928	-0.137204	0.78698	-0.955763	0.00368868	G	inositol-phosphate phosphatase
PP_0839	PP_0839	-0.236046	0.824207	-0.157768	1	-0.00499102	1	0.00293693	1	-0.281692	0.453267	-0.341563	0.32113	-0.542067	0.0953318	J	RNA methyltransferase
PP_0840	cysE	-0.124255	0.942044	-0.145566	1	0.00417874	1	0.025537	0.97835	-0.0972903	0.842038	-0.175769	0.658311	-0.187321	0.62107	E	serine O-acetyltransferase
PP_0841	PP_0841	0.525047	0.488423	0.0114215	1	0.0524583	0.867873	-0.338716	0.245657	-0.21782	0.579509	0.309581	0.397172	0.175089	0.654735	K	BadM/Rrf2 family transcriptional regulator
PP_0842	iscS	0.961565	0.0599265	0.585411	1	-0.125193	0.637561	-0.407767	0.191008	-0.447343	0.228049	0.449932	0.200872	0.0888355	0.844704	E	cysteine desulfurase
PP_0843	iscU	0.826705	0.0976792	0.271288	1	-0.0394789	0.910465	-0.362445	0.331182	-0.402876	0.268176	0.268714	0.459383	-0.0504914	0.918692	C	scaffold protein
PP_0844	iscA	0.912794	0.0355847	0.378226	1	-0.260469	0.29207	-0.270583	0.483759	-0.43263	0.244672	0.386011	0.252014	0.0382774	0.948726	S	iron-sulfur cluster assembly protein IscA
PP_0845	hscB	0.260215	0.818846	0.102327	1	-0.119742	0.659512	-0.351559	0.231273	-0.248655	0.521637	0.379942	0.265284	0.215968	0.563134	O	co-chaperone HscB
PP_0846	hscA	0.128716	0.945852	0.155429	1	-0.201935	0.411265	-0.287163	0.341904	-0.170092	0.699012	0.26608	0.462138	0.181877	0.638874	O	chaperone protein HscA
PP_0847	PP_0847	0.292608	0.746291	-0.0588655	1	-0.576383	0.00550036	-1.1637	5.24771e-05	-0.651719	0.0728169	0.3269	0.34069	-0.242518	0.50331	C	(2Fe-2S) ferredoxin
PP_0848	PP_0848	0.51818	0.401043	-0.526652	1	-0.322134	0.32092	-1.58185	5.5232e-06	-0.84705	0.175559	0.387823	0.316021	-0.384506	0.547089	S	hypothetical protein
PP_0849	ndk	0.141073	0.933899	0.832913	0.854073	-1.09934	4.70362e-07	-0.312657	0.332296	-1.06037	0.00183128	0.167451	0.680905	-0.811181	0.00917558	F	nucleoside diphosphate kinase
PP_0850	PP_0850	-0.0829975	0.986846	0.305474	1	-0.950335	1.88344e-05	-0.695186	0.0147637	-1.18065	0.000480557	0.188235	0.663963	-0.909127	0.00631648	R	radical SAM enzyme, Cfr family
PP_0851	pilF	0.0652225	0.99641	-0.117787	1	-0.400439	0.0815315	-0.301946	0.32586	-0.449562	0.210864	0.266013	0.465561	-0.0999741	0.804635	N	type IV pilus biogenesis/stability protein PilW
PP_0852	PP_0852	-0.0981615	0.970505	-0.0909718	1	-0.556771	0.0135913	-0.243751	0.425699	-0.398623	0.283911	0.0321318	0.971846	-0.280908	0.432099	S	Cro/CI family transcriptional regulator
PP_0853	ispG	0.115582	0.955601	0.253735	1	-0.442955	0.0470006	-0.148387	0.676313	-0.354101	0.332291	-0.00219983	1	-0.272098	0.470814	I	4-hydroxy-3-methylbut-2-en-1-yl diphosphate synthase
PP_0854	hisS	-0.120301	0.950464	0.201263	1	-0.564677	0.0121521	-0.268317	0.386427	-0.496169	0.170994	-0.0657583	0.89949	-0.477388	0.144338	J	histidyl-tRNA synthetase
PP_0855	PP_0855	-0.05756	0.999377	0.153444	1	-0.625019	0.0061114	-0.367922	0.229756	-0.519891	0.1417	-0.0422264	0.947061	-0.479386	0.148502	S	hypothetical protein
PP_0856	PP_0856	-0.107319	0.964202	0.0860283	1	-0.738985	0.00097739	-0.375074	0.240533	-0.659052	0.0604868	-0.244545	0.520425	-0.819051	0.00831991	S	hypothetical protein
PP_0857	engA	-0.158941	0.918869	0.26354	1	-0.896284	3.84427e-05	-0.493715	0.0938327	-0.721878	0.0361301	0.0104571	1	-0.627198	0.0496189	R	GTP-binding protein EngA
PP_0858	PP_0858	-1.21135	0.0098897	0.0991798	1	-0.392763	0.0851399	0.335369	0.287902	0.107292	0.817844	-1.14668	3.58319e-05	-0.958973	0.00342326	E	aminotransferase
PP_0859	PP_0859	-0.821007	0.14802	0.112812	1	-0.262715	0.239395	0.419289	0.202062	0.250405	0.537384	-0.898176	0.00628448	-0.566976	0.132094	R	nitrilase/cyanide hydratase and apolipoprotein N-acyltransferase
PP_0860	PP_0860	-0.58698	0.31519	-0.99503	0.303991	0.36364	0.114082	0.33966	0.279703	0.310764	0.429834	-0.718314	0.0146205	-0.324479	0.355598	P	flavodoxin/nitric oxide synthase
PP_0861	PP_0861	-1.61103	3.57214e-05	-2.85011	6.92769e-07	0.51105	0.0155621	0.199581	0.580925	0.37945	0.302957	-2.51084	9.81183e-21	-2.04938	2.02201e-10	P	TonB-dependent siderophore receptor
PP_0862	PP_0862	-1.65593	4.81727e-05	-2.16704	0.000163524	0.00199924	1	0.376409	0.328343	0.169609	0.750204	-2.34455	5.64875e-16	-2.09329	2.00968e-11	S	hydroxylase
PP_0863	PP_0863	-1.40528	0.000288421	-1.969	0.000364201	0.028874	0.946488	0.541373	0.106179	0.422049	0.227534	-2.02123	1.93123e-16	-1.51646	3.04423e-07	R	Sel1 domain-containing protein repeat-containing protein
PP_0864	PP_0864	-0.52055	0.613045	-0.0991646	1	-0.809669	0.000173104	-0.331122	0.288652	-0.411626	0.267134	0.0423354	0.959602	-0.284701	0.450332	E	ornithine decarboxylase
PP_0865	PP_0865	-1.53077	0.00212445	-1.05034	0.841612	-0.741548	0.0107397	0.132398	0.806079	-0.433252	0.364825	-1.39052	4.82603e-06	-1.74008	3.48778e-07	K	ECF subfamily RNA polymerase sigma-24 subunit
PP_0866	PP_0866	-0.778052	0.224366	-0.747237	0.854073	-0.524508	0.00867877	-0.192996	0.544537	-0.31971	0.353569	-0.427363	0.215884	-0.663914	0.047684	P	FecR anti-FecI sigma factor
PP_0867	PP_0867	-0.596208	0.279791	-0.464886	1	0.251815	0.216665	0.215892	0.517834	0.29805	0.426036	-0.250476	0.488275	0.130443	0.758017	P	FecA-like outer membrane receptor
PP_0868	PP_0868	0.0694596	1	-0.155682	1	0.347887	0.2111	0.345794	0.4247	0.355057	0.471692	0.375289	0.488219	0.811143	0.0589162	E	glycine betaine/L-proline ABC transporter ATPase
PP_0869	PP_0869	0.787504	0.463756	-0.0452012	1	0.642019	0.0334453	0.628134	0.181957	0.961292	0.0432298	1.39201	0.00739473	2.43805	6.75883e-07	E	binding-protein-dependent transport system inner membrane protein
PP_0870	PP_0870	0.137914	0.94901	-0.233011	1	0.33848	0.258612	0.46507	0.245657	0.535069	0.23993	0.417111	0.392545	1.03689	0.00912245	M	glycine betaine ABC transporter substrate-binding protein
PP_0871	PP_0871	-0.40471	0.675343	-0.00553658	1	-0.0948593	0.772867	-0.212068	0.692945	0.00832139	1	0.295505	0.570801	0.386375	0.362947	E	binding-protein-dependent transport system inner membrane protein
PP_0872	prfC	-0.247914	0.887142	0.205598	1	-0.824494	0.000238867	-0.526455	0.0637861	-0.813932	0.0211298	0.437336	0.284061	-0.29063	0.485814	J	peptide chain release factor 3
PP_0873	PP_0873	0.651799	0.452772	0.0311081	1	-0.422862	0.156509	-0.176447	0.750194	0.25614	0.604611	1.13712	0.00739473	1.47792	0.000448479	E	polyamine ABC transporter substrate-binding protein
PP_0874	PP_0874	0.643385	0.830369	-1.55143	1	0.446103	0.577529	0.178802	0.928483	0.385717	0.798729	1.11219	0.370775	1.5717	0.0653013	R	hypothetical protein
PP_0875	PP_0875	-0.624138	0.460424	-0.256485	1	0.428199	0.102153	0.197586	0.641618	0.543311	0.195577	0.848272	0.040715	1.4725	0.000230858	E	FAD dependent oxidoreductase
PP_0876	PP_0876	0.119638	0.963823	-0.265342	1	0.110459	0.720299	0.431847	0.184093	0.20526	0.669705	0.154088	0.805005	0.441337	0.286233	K	AraC family transcriptional regulator
PP_0877	PP_0877	0	1	0	1	0	1	5.12548e-15	1	2.19095	1	0	1	2.14351	1	-	hypothetical protein
PP_0878	dppF	0.126942	0.946107	0.207823	1	-0.0844802	0.764225	-0.280073	0.419109	-0.0346836	0.97518	-0.369244	0.332523	-0.319503	0.386818	E	dipeptide transporter ATP-binding subunit
PP_0879	dppD	0.0839146	0.979139	0.020902	1	-0.25197	0.24706	-0.392123	0.202429	-0.108017	0.80707	-0.403289	0.198053	-0.429646	0.175505	E	oligopeptide/dipeptide ABC transporter ATPase
PP_0880	dppC	-0.0310493	1	0.0841814	1	0.24341	0.383241	-0.076104	0.909343	0.0581268	0.944473	-0.639274	0.13277	-0.498842	0.214719	E	binding-protein-dependent transport system inner membrane protein
PP_0881	dppB	0.0506212	1	-0.0455995	1	-0.0368601	0.942537	-0.0470563	0.928483	0.0598753	0.925992	-0.369606	0.369913	-0.225023	0.589003	E	alkaline phosphatase
PP_0882	dppA	0.407224	0.593108	0.00184329	1	0.225431	0.337933	0.419168	0.202934	0.221578	0.576869	-0.194805	0.653775	0.111962	0.774565	E	peptide ABC transporter substrate-binding protein
PP_0883	PP_0883	0.109549	0.958333	-0.510426	1	0.747258	0.000757141	0.486883	0.148018	0.395202	0.383115	-0.220738	0.639752	0.259962	0.548818	-	porin
PP_0884	PP_0884	0.875727	0.145546	-0.169784	1	0.0864719	0.781997	-0.00038576	1	0.251291	0.519531	0.38049	0.314905	0.713144	0.020199	E	peptide ABC transporter substrate-binding protein
PP_0885	PP_0885	1.20428	0.0197299	0.137693	1	0.490382	0.0235692	0.338533	0.295455	0.468855	0.172829	-0.0956101	0.869397	0.455172	0.192766	E	peptide ABC transporter substrate-binding protein
PP_0886	PP_0886	-0.0848764	0.97734	0.413778	1	0.422884	0.0567554	0.0885849	0.868491	-0.0517078	0.939261	-0.186426	0.641479	-0.155275	0.676307	S	hypothetical protein
PP_0887	PP_0887	-0.678183	0.252282	0.0840154	1	-0.842619	0.000121607	-0.417529	0.153357	-0.497952	0.157306	0.212211	0.58269	-0.202181	0.586231	T	integral membrane sensor signal transduction histidine kinase
PP_0888	PP_0888	-0.266349	0.804389	0.291577	1	-0.916545	1.04561e-05	-0.503414	0.1198	-0.650278	0.0715142	-0.0746128	0.880021	-0.644133	0.0512382	T	Fis family transcriptional regulator
PP_0889	PP_0889	-0.587068	0.311136	0.0403206	1	-0.570713	0.0034944	-0.180577	0.575899	-0.228809	0.545879	-0.00732488	1	-0.150912	0.688739	V	beta-lactamase
PP_0890	PP_0890	-0.821396	0.688711	-1.23059	1	0.244946	0.709008	0.453894	0.558751	0.420794	0.585231	-0.00439108	1	0.500257	0.505982	-	hypothetical protein
PP_0891	PP_0891	-0.0274831	1	-0.111629	1	-0.713766	0.000541201	-0.351938	0.251662	-0.569826	0.094362	0.151383	0.744156	-0.334585	0.359732	-	hypothetical protein
PP_0892	PP_0892	-0.254192	0.822093	0.128239	1	-0.0336416	0.918019	0.0481174	0.930004	-0.0797196	0.874924	-0.235416	0.534373	-0.231068	0.540143	I	phospholipase
PP_0893	PP_0893	-0.250002	0.812369	-0.171499	1	0.0139759	0.984756	0.0201563	1	0.211312	0.570104	-0.963607	0.000397797	-0.670916	0.0370513	R	Pfpi family intracellular protease
PP_0894	PP_0894	0.140725	0.922755	-0.162896	1	0.0967662	0.747179	0.251559	0.555184	-0.06368	0.929037	-0.36261	0.335097	-0.343589	0.339181	R	hypothetical protein
PP_0895	PP_0895	0.0739592	1	0.00809402	1	0.714742	0.00661261	0.554498	0.140592	0.768613	0.0470694	1.18629	0.00361736	2.03563	2.39968e-09	-	hypothetical protein
PP_0896	PP_0896	-0.1848	0.912602	-0.480164	1	0.55574	0.0331612	0.735056	0.0451111	0.913167	0.0145978	0.870983	0.027299	1.86486	4.99351e-09	R	nitrilase/cyanide hydratase and apolipoprotein N-acyltransferase
PP_0897	PP_0897	-0.496893	0.524772	0.644511	1	-1.30482	4.24072e-09	-0.747114	0.00822551	-1.02218	0.00373731	0.142238	0.744265	-0.797785	0.013679	C	Fe-S type, tartrate/fumarate subfamily hydro-lyase subunit alpha
PP_0898	PP_0898	-0.893209	0.94646	0.441847	1	-0.0649888	1	-1.73859	0.400209	-0.159038	1	0.440625	0.907737	0.418354	0.763953	-	hypothetical protein
PP_0899	PP_0899	-0.0633752	0.994812	0.155164	1	0.374566	0.0839498	0.47311	0.118755	0.444221	0.187578	-0.417236	0.209536	0.108472	0.776828	H	hypothetical protein
PP_0900	PP_0900	-0.062486	1	0.0787132	1	0.691654	0.00344641	0.593253	0.0844178	0.835806	0.0270893	1.0181	0.00740094	1.93788	5.96441e-08	R	PAP2 family protein
PP_0901	colR	-0.422495	0.607131	0.0697784	1	-0.349036	0.0870061	-0.242566	0.427799	-0.318729	0.357087	-0.262267	0.453031	-0.499198	0.107528	T	winged helix family two component transcriptional regulator
PP_0902	PP_0902	-0.355095	0.698482	-0.0541427	1	-0.186377	0.446876	0.0744774	0.859442	0.0101772	1	0.367065	0.296571	0.461702	0.20878	T	integral membrane sensor signal transduction histidine kinase
PP_0903	PP_0903	1.29639	0.0250712	0.485859	1	0.198165	0.458397	0.481163	0.205581	0.622271	0.0906011	0.35444	0.412746	1.05994	0.00112347	H	type 11 methyltransferase
PP_0904	PP_0904	0.890964	0.12001	0.232516	1	0.186201	0.455919	0.291705	0.396406	0.0483176	0.944473	0.278436	0.493378	0.411157	0.218887	-	lipopolysaccharide kinase
PP_0905	PP_0905	0.671654	0.288789	-0.202854	1	0.110999	0.781997	0.267505	0.759862	0.0544551	0.970458	-1.11305	0.00515	-0.983485	0.0246109	-	hypothetical protein
PP_0906	PP_0906	0.298124	0.746031	0.288252	1	0.506599	0.0384827	0.645626	0.0580732	0.85531	0.0255616	1.15888	8.75972e-05	2.09775	2.22641e-10	V	multidrug efflux protein
PP_0907	PP_0907	-0.0693163	0.99443	0.064448	1	0.457743	0.0587746	0.513153	0.133289	0.790074	0.0359086	0.839912	0.0215468	1.71258	2.9095e-07	M	RND efflux membrane fusion protein-like protein
PP_0908	PP_0908	-0.406846	0.580992	-0.203098	1	-0.657471	0.00116091	-0.275297	0.365575	-0.530064	0.126827	-0.490558	0.110136	-0.936511	0.00265073	S	hypothetical protein
PP_0909	PP_0909	-0.645938	0.233808	-0.144284	1	-0.766718	0.000192306	-0.382357	0.178183	-0.742908	0.0236911	-0.643236	0.0285577	-1.30259	3.08537e-05	R	hypothetical protein
PP_0910	PP_0910	-0.579868	0.524772	-0.49946	1	-0.621205	0.00150365	-0.282931	0.346016	-0.489665	0.133031	-0.383022	0.319862	-0.790254	0.0236888	C	hypothetical protein
PP_0911	PP_0911	-0.0881579	1	-0.472262	1	-0.43263	0.479572	-0.715206	0.38469	-0.361536	0.69426	0.385827	0.758997	0.10885	1	-	hypothetical protein
PP_0912	PP_0912	0.0730241	1	-0.341103	1	-0.0173758	0.999445	0.093131	0.896266	0.443493	0.355806	0.533046	0.296818	1.0618	0.0120533	-	hypothetical protein
PP_0913	PP_0913	0.130108	0.950205	-0.638927	1	-0.920262	0.000399008	0.00430424	1	-1.08767	0.00153853	-1.86534	6.15549e-12	-2.86745	2.50203e-18	P	hypothetical protein
PP_0914	PP_0914	0.0903182	0.975082	-0.504282	1	0.101336	0.713895	0.292742	0.346139	0.0903402	0.853687	-0.59868	0.0523984	-0.424612	0.21277	T	diguanylate cyclase
PP_0915	sodB	0.203572	0.881622	0.666194	1	-1.37839	6.88499e-10	-0.91828	0.002711	-1.28035	0.000435804	0.325403	0.354218	-0.874121	0.00795229	P	superoxide dismutase
PP_0916	PP_0916	-1.3315	0.0229688	-1.3487	0.0688574	0.460982	0.110146	0.252271	0.664065	0.675841	0.095338	-0.847413	0.0206066	-0.087021	0.859948	R	amino acid transporter LysE
PP_0917	PP_0917	0.0227841	1	0.0417931	1	0.291002	0.207224	0.282687	0.400116	0.329806	0.370792	-0.317146	0.412068	0.0964896	0.817109	K	chromosome replication initiation inhibitor protein
PP_0918	PP_0918	-0.196151	0.868295	-0.278843	1	-0.32016	0.125652	-0.324484	0.286764	-0.204079	0.580823	-0.256783	0.461775	-0.378419	0.233769	M	NAD-dependent epimerase/dehydratase
PP_0919	PP_0919	-0.365575	0.637879	-0.109105	1	-0.161876	0.481951	0.0857118	0.866655	-0.165789	0.668941	-0.396244	0.200522	-0.477518	0.127615	-	hypothetical protein
PP_0920	xenB	-0.157838	0.914171	0.123095	1	-0.284634	0.171344	-0.225341	0.486446	-0.0683857	0.899239	0.0067907	1	0.0233813	0.984786	C	NADH:flavin oxidoreductase
PP_0921	PP_0921	0.586456	0.500403	0.667683	1	-0.741527	0.0187906	-0.457492	0.303404	-0.62184	0.218399	0.43297	0.448366	-0.110226	0.886706	K	ArsR family transcriptional regulator
PP_0922	PP_0922	0.193827	0.884244	0.0705848	1	0.36053	0.171741	0.320403	0.387606	0.336437	0.432438	-0.165512	0.760859	0.253704	0.52574	S	hypothetical protein
PP_0923	PP_0923	-0.242818	0.88998	-0.220577	1	0.785587	0.000377163	0.584768	0.069431	0.733272	0.0474772	0.254257	0.612561	1.07134	0.00185577	I	phospholipid/glycerol acyltransferase
PP_0924	PP_0924	0.08594	0.997733	0.0260113	1	0.827177	0.00085294	0.312357	0.429531	0.539345	0.208674	0.740319	0.118254	1.36559	0.00089478	R	hypothetical protein
PP_0925	PP_0925	0.254813	0.841989	-0.23763	1	0.0777535	0.759139	-0.0155005	0.998355	0.146175	0.728566	-0.912506	0.00156244	-0.68349	0.0402088	-	hypothetical protein
PP_0926	PP_0926	-0.11634	0.95492	-0.311448	1	-0.326236	0.0953023	-0.20063	0.54456	-0.156858	0.688402	0.170244	0.661412	0.0980076	0.812073	R	auxin efflux carrier
PP_0927	aroP	-0.0473546	1	-0.0223743	1	-0.530105	0.0116283	-0.312057	0.299061	-0.520464	0.142152	-0.0945221	0.837688	-0.530423	0.105647	E	amino acid ABC transporter permease
PP_0928	PP_0928	-0.353884	0.670966	-0.270718	1	-0.0733374	0.774585	-0.151394	0.705902	-0.194978	0.606532	0.210171	0.565814	0.0991724	0.799345	P	CaCA family Na+/Ca+ antiporter
PP_0929	PP_0929	-0.420802	0.822044	0.00938814	1	0.232229	0.514027	0.0593406	1	0.286154	0.617357	0.137307	0.879015	0.513421	0.360262	M	rare lipoprotein A
PP_0930	gatB	-0.0730966	0.986846	0.316269	1	-0.837202	0.000377163	-0.342041	0.268243	-0.636063	0.0834625	-0.208076	0.601067	-0.761289	0.015718	J	aspartyl/glutamyl-tRNA amidotransferase subunit B
PP_0931	gatA	-0.406246	0.637879	0.354613	1	-0.83708	0.000302309	-0.390544	0.17877	-0.595452	0.0886948	-0.379683	0.269842	-0.892556	0.00666285	J	aspartyl/glutamyl-tRNA amidotransferase subunit A
PP_0932	gatC	-0.158756	0.914972	0.108771	1	-1.19036	4.42311e-06	-0.583257	0.102109	-0.867726	0.0420574	0.0494998	0.955482	-0.738931	0.0495908	J	aspartyl/glutamyl-tRNA amidotransferase subunit C
PP_0933	mreB	-0.288086	0.848381	0.253851	1	-0.962435	2.14771e-05	-0.368224	0.222092	-0.801496	0.0280278	0.316716	0.445681	-0.397976	0.289852	D	rod shape-determining protein MreB
PP_0934	mreC	-0.560074	0.368941	-0.211936	1	-0.0331099	0.926946	0.0813749	0.840531	0.102155	0.834506	0.219488	0.570801	0.406544	0.256635	M	rod shape-determining protein MreC
PP_0935	mreD	-0.320258	0.6996	-0.330116	1	0.0521987	0.865835	0.0100588	1	0.127582	0.760689	0.395224	0.219701	0.604157	0.0443673	M	rod shape-determining protein MreD
PP_0936	maf_1	-0.151197	0.914171	-0.156806	1	-0.431201	0.0306066	-0.237117	0.445591	-0.257528	0.473179	0.0201358	0.992066	-0.154181	0.666018	D	Maf-like protein
PP_0937	cafA	-0.0652898	0.997205	0.0365056	1	-0.153239	0.552935	0.0292131	0.966093	0.00274593	1	-0.104467	0.824595	-0.0196394	0.987148	J	Rne/Rng family ribonuclease
PP_0938	PP_0938	-0.255806	0.827325	-0.374767	1	0.422479	0.0666257	0.507924	0.0883428	0.511708	0.167098	0.256304	0.508344	0.851716	0.00996371	S	hypothetical protein
PP_0939	PP_0939	0.54857	0.421869	-0.00183631	1	-0.0810937	0.756175	-0.0431667	0.929583	0.1054	0.811451	-0.301912	0.374252	-0.114533	0.769358	R	nitrilase/cyanide hydratase and apolipoprotein N-acyltransferase
PP_0940	tldD	0.231401	0.861707	0.145531	1	0.0815289	0.777236	0.171501	0.60699	0.17876	0.663157	-0.304272	0.38754	-0.0431382	0.936156	R	tldD protein
PP_0941	PP_0941	-0.0501048	1	0.0756336	1	-0.78464	8.16241e-05	-0.45807	0.11702	-0.782428	0.0220752	0.0770199	0.879015	-0.624472	0.05023	S	hypothetical protein
PP_0942	pmbA	0.129327	0.94646	0.0659858	1	0.084164	0.763859	0.135091	0.702652	0.144984	0.737112	-0.530905	0.0807366	-0.302748	0.378443	R	pmbA protein
PP_0943	fagA	0.669165	0.331989	-2.90288	1.5697e-05	0.930001	0.0252983	1.24114	0.0246397	0.958633	0.142897	-3.80429	1.78542e-19	-2.76183	8.55641e-12	-	hypothetical protein
PP_0944	fumC	1.19743	0.0214066	-2.91071	6.6628e-07	0.699506	0.00880851	0.659282	0.0486146	0.624668	0.117501	-3.36063	3.5943e-23	-2.65468	1.99267e-12	C	fumarate hydratase
PP_0945	PP_0945	1.18957	0.00595313	-3.0865	4.95321e-09	0.820018	0.0175164	0.768738	0.126493	0.842388	0.099703	-3.01498	1.18553e-22	-2.08747	1.23176e-11	-	hypothetical protein
PP_0946	sodA	1.7511	0.00017048	-2.40481	1.82701e-05	0.308575	0.497556	0.257766	0.713166	0.413025	0.543467	-2.15647	3.31595e-06	-1.66047	6.59371e-05	P	superoxide dismutase
PP_0947	PP_0947	1.32366	0.00196771	-1.92752	8.92811e-05	0.254762	0.268976	0.34933	0.32666	0.410307	0.22158	-1.52508	4.09507e-08	-1.03381	0.0014705	P	zinc/iron permease
PP_0948	ptsO	0.390499	0.637596	-0.918019	0.562957	-0.0436175	0.934494	-0.213969	0.641378	-0.164552	0.80033	-0.547705	0.166319	-0.632504	0.112292	G	phosphotransferase system, phosphocarrier protein HPr
PP_0949	PP_0949	-0.0339366	1	-0.169793	1	-0.438327	0.0627651	-0.397282	0.178541	-0.355832	0.419198	-0.549402	0.0978659	-0.826283	0.0247321	R	hypothetical protein
PP_0950	ptsN	0.189318	0.914171	-0.0199994	1	-0.492644	0.039588	-0.43882	0.143074	-0.197332	0.747301	-0.2463	0.54958	-0.367633	0.446606	G	PTS transporter subunit IIA-like nitrogen-regulatory protein PtsN
PP_0951	rpoX	0.530839	0.610138	0.0216602	1	-0.0572976	0.848378	-0.0507124	0.925575	0.181804	0.717919	-0.745104	0.017176	-0.485911	0.218999	J	sigma 54 modulation protein/ribosomal protein S30EA
PP_0952	rpoN	-0.0249401	1	0.0240411	1	-0.542822	0.0179992	-0.295636	0.317399	-0.463948	0.194658	-0.253112	0.488275	-0.635642	0.0544722	K	RNA polymerase factor sigma-54
PP_0953	PP_0953	-0.168473	0.897421	0.226913	1	-1.10653	1.29341e-07	-0.612251	0.0345839	-0.990501	0.00719433	-0.119408	0.794978	-1.02902	0.00158368	R	ABC transporter ATP-binding protein
PP_0954	PP_0954	0.0313251	1	0.332918	1	-1.02192	8.91425e-07	-0.696714	0.0145361	-1.0027	0.00559647	0.130982	0.788587	-0.791254	0.0197831	S	hypothetical protein
PP_0955	PP_0955	-0.125474	0.94646	0.142383	1	-0.649139	0.00339567	-0.568414	0.077317	-0.729206	0.0442432	-0.073568	0.887108	-0.720563	0.0248814	S	hypothetical protein
PP_0956	PP_0956	-0.483215	0.522022	0.168666	1	-0.554082	0.0107851	-0.521305	0.127343	-0.454602	0.201169	-0.358669	0.300387	-0.730133	0.0180344	R	YrbI family phosphatase
PP_0957	PP_0957	-0.204202	0.912602	0.0923698	1	-0.914244	7.14973e-06	-0.528862	0.0692654	-0.755654	0.0366379	0.00822139	1	-0.667209	0.0497371	M	KpsF/GutQ family protein
PP_0958	ttg2A	-0.404123	0.641962	-0.0933849	1	-0.715098	0.00189948	-0.316115	0.317399	-0.708777	0.0401174	-0.267515	0.495595	-0.89142	0.00539644	Q	toluene tolerance ABC efflux transporter ATP-binding protein
PP_0959	ttg2B	-0.240815	0.825142	-0.0175892	1	-0.738645	0.000860066	-0.258123	0.40302	-0.501515	0.15594	-0.174765	0.672674	-0.592543	0.063028	Q	hypothetical protein
PP_0960	ttg2C	-0.00927882	1	0.16128	1	-0.470513	0.0294096	-0.420058	0.160745	-0.508274	0.149	0.0086785	1	-0.416726	0.211499	Q	hypothetical protein
PP_0961	ttg2D	0.136611	0.93993	0.2275	1	-0.553235	0.0153591	-0.282295	0.375756	-0.680166	0.0608655	-0.372522	0.279233	-0.971263	0.00266233	Q	toluene tolerance family protein
PP_0962	ttg2E	0.321024	0.727918	-0.246447	1	-0.742734	0.000271144	-0.257562	0.477356	-0.838743	0.0221337	-0.324557	0.335416	-1.0832	0.00089478	T	toluene-tolerance protein
PP_0963	ttg2F	0.271981	0.812205	-0.578189	1	-0.619095	0.00208325	-0.296248	0.325337	-0.702881	0.0699434	-0.0241766	0.986056	-0.649256	0.0799312	K	BolA family protein
PP_0964	murA	-0.325799	0.757665	0.111234	1	-0.953943	1.12838e-05	-0.368245	0.210135	-0.807564	0.0199292	-0.177244	0.670278	-0.901914	0.00522613	M	UDP-N-acetylglucosamine 1-carboxyvinyltransferase
PP_0965	hisG	-0.15381	0.9185	0.176464	1	-0.89163	7.94783e-05	-0.357385	0.245659	-0.776046	0.0298029	0.07733	0.883483	-0.61215	0.0605442	E	ATP phosphoribosyltransferase
PP_0966	hisD	-0.387604	0.655395	0.00606144	1	-0.899606	5.16586e-05	-0.468838	0.101689	-0.636069	0.0652111	-0.280038	0.438173	-0.832157	0.00795402	E	histidinol dehydrogenase
PP_0967	hisC	-0.358336	0.700481	0.0927795	1	-0.707177	0.00144784	-0.338754	0.26015	-0.474554	0.177966	-0.430578	0.182839	-0.82335	0.00854486	E	histidinol-phosphate aminotransferase
PP_0968	PP_0968	-0.118207	0.949415	-0.152059	1	-0.0938251	0.722697	0.0168963	0.983891	0.0427441	0.955277	0.736461	0.013727	0.865113	0.00528325	R	hypothetical protein
PP_0969	PP_0969	-0.0447638	1	-0.538572	1	0.276451	0.263127	0.471822	0.15529	0.777249	0.0177101	0.222471	0.608087	1.08373	0.000584506	K	GntR family transcriptional regulator
PP_0970	PP_0970	0.0820073	0.978078	-0.0525015	1	0.145722	0.564404	0.195741	0.59928	0.468487	0.186904	0.00595929	1	0.556471	0.0717496	P	cyanate transporter
PP_0971	PP_0971	0.591591	0.410791	-0.137089	1	-0.0512436	0.864183	-0.148566	0.692114	0.0660715	0.896888	-0.334495	0.406966	-0.184114	0.649735	R	hypothetical protein
PP_0972	PP_0972	0.179881	0.912602	-0.828918	0.897376	0.432088	0.109466	0.0998488	0.877384	0.252434	0.606532	-0.266987	0.625904	0.0677496	0.90687	L	GIY-YIG nuclease superfamily protein
PP_0973	ndpA	-0.00576995	1	-0.025581	1	-0.325038	0.111531	-0.0763811	0.859442	-0.170381	0.667879	0.102265	0.816885	0.0153584	0.99889	R	nucleoid-associated protein NdpA
PP_0974	PP_0974	-1.48582	0.167503	-0.188855	1	-1.14467	0.0037281	-2.00912	9.98194e-07	-1.05896	0.0251388	0.504922	0.547517	-0.461585	0.581772	-	hypothetical protein
PP_0975	hupN	0.261757	0.822941	-0.197525	1	-1.11037	1.49094e-06	-0.512303	0.126888	-1.09012	0.00173319	-0.158855	0.7174	-1.16447	0.000149002	L	histone family protein DNA-binding protein
PP_0976	PP_0976	-0.547397	0.456011	-0.156035	1	-0.298249	0.149829	0.0262418	0.974525	0.0232107	0.984387	-0.0941991	0.850223	0.0112842	1	R	SAM-dependent methyltransferase
PP_0977	valS	-0.0699145	0.994396	0.348039	1	-0.836075	9.30775e-05	-0.40773	0.141563	-0.689137	0.0392954	-0.185674	0.625217	-0.793012	0.00969411	J	valyl-tRNA synthetase
PP_0978	PP_0978	0.00737728	1	0.401367	1	-0.996866	2.38411e-05	-0.550769	0.0932439	-0.500024	0.207241	-0.0456078	0.957733	-0.461936	0.207574	-	hypothetical protein
PP_0979	holC	0.0779775	0.980365	-0.0508313	1	-0.728789	0.000332925	-0.391869	0.18829	-0.501473	0.124673	-0.113159	0.799441	-0.53187	0.086174	L	DNA polymerase III subunit chi
PP_0980	pepA	0.0625235	0.997577	0.160225	1	-0.838005	0.000143513	-0.346543	0.266305	-0.580202	0.103184	-0.431836	0.187887	-0.929945	0.00286637	E	leucyl aminopeptidase
PP_0981	PP_0981	-1.71004	0.481227	-0.321076	1	-0.745704	0.37543	-3.94163	6.82671e-05	-1.05502	0.4923	0.558321	0.70902	-0.375093	0.901756	-	hypothetical protein
PP_0982	PP_0982	-0.400612	0.608929	-0.106307	1	-1.00092	5.58387e-06	-0.406219	0.16967	-0.532881	0.131562	0.100816	0.832555	-0.347232	0.314065	R	YjgP/YjgQ family permease
PP_0983	PP_0983	-0.400052	0.597188	-0.0544985	1	-0.729304	0.000504097	-0.169948	0.61066	-0.413124	0.240957	-0.192144	0.62072	-0.521973	0.103961	R	YjgP/YjgQ family permease
PP_0984	PP_0984	-0.100992	0.970505	0.293486	1	-0.498749	0.0398583	-0.138734	0.779276	-0.295997	0.524223	0.125604	0.810941	-0.0894221	0.87978	S	RDD domain-containing protein
PP_0985	PP_0985	0.643004	0.364023	0.652798	1	-0.879509	0.000499805	-1.00461	0.002711	-1.48428	0.0037339	-0.522455	0.131744	-1.93086	9.89151e-06	K	cold-shock domain-contain protein
PP_0986	gcvT-1	0.219277	0.857136	0.00795639	1	-0.316615	0.152153	-0.219824	0.48157	-0.788291	0.0168579	-0.561791	0.0567436	-1.26671	2.89155e-05	E	glycine cleavage system T protein
PP_0987	sda-2	-0.11311	0.948933	-0.300925	1	-0.0547137	0.841064	0.00458999	1	-0.395653	0.238504	-0.570685	0.049354	-0.883537	0.00324302	E	L-serine dehydratase 1
PP_0988	gcvP-1	-0.210774	0.870346	-0.0239542	1	-0.146203	0.578073	-0.155875	0.656503	-0.392632	0.269201	-0.607818	0.0422325	-0.917364	0.0029331	E	glycine dehydrogenase
PP_0989	gcvH_1	-0.315678	0.810299	-0.448987	1	0.125376	0.70978	-0.490626	0.209037	-0.170643	0.750468	-0.200411	0.709901	-0.286907	0.50331	E	glycine cleavage system protein H
PP_0990	PP_0990	-0.465897	0.870245	-0.853083	1	-0.132464	0.848378	-0.687675	0.330896	-0.503305	0.565705	-0.0416644	1	-0.440134	0.626717	S	DoxX family protein
PP_0991	PP_0991	-0.239777	0.969206	-0.0521117	1	0.255379	0.555068	0.0917013	0.961482	0.250445	0.710769	0.462052	0.515117	0.799644	0.16928	-	hypothetical protein
PP_0992	PP_0992	-0.335517	0.825142	-0.0729871	1	0.12659	0.778123	0.332404	0.498852	0.28353	0.630059	-0.13574	0.889392	0.232266	0.667624	S	hypothetical protein
PP_0993	PP_0993	-0.174536	0.9622	-0.0160403	1	-0.667347	0.199585	-0.358724	0.641363	-0.582042	0.504543	-0.0508885	1	-0.553009	0.422178	S	hypothetical protein
PP_0994	PP_0994	0.0374149	1	-0.253336	1	-0.11544	0.662886	-0.192287	0.59607	-0.262022	0.553196	-0.586294	0.0453977	-0.768154	0.0226138	K	RNA polymerase sigma factor
PP_0995	PP_0995	-0.142444	0.937618	-0.635143	1	0.13023	0.610303	0.12453	0.77356	0.00876434	1	-0.600894	0.069802	-0.508355	0.132094	S	hypothetical protein
PP_0996	gltS	0.930997	0.0368825	-0.5925	1	0.746876	0.000263517	0.236737	0.498852	0.427642	0.243661	0.35862	0.379116	0.871997	0.0105298	E	sodium/glutamate symporter
PP_0997	PP_0997	-0.0977246	0.964202	0.0779206	1	0.107047	0.644649	0.0143699	1	0.152929	0.694293	-0.51327	0.0888761	-0.277384	0.395857	K	Fis family transcriptional regulator
PP_0998	PP_0998	0.282876	0.839727	-0.0115561	1	0.337861	0.196664	0.221926	0.621188	0.769177	0.0520524	-0.497124	0.204837	0.348422	0.359105	-	hypothetical protein
PP_0999	arcC	-1.16855	0.00385259	0.0767004	1	0.950933	0.000624835	1.03106	0.00256314	1.63025	9.46515e-05	-1.09165	0.00146898	0.610647	0.109947	E	carbamate kinase
PP_1000	argI	-1.38952	0.00145184	0.256026	1	1.09898	0.000160379	1.22553	0.000245399	1.95289	7.35152e-06	-0.989381	0.00820723	1.03409	0.00565302	E	ornithine carbamoyltransferase
PP_1001	arcA	-1.95348	1.62115e-05	0.16496	1	1.09147	9.65215e-07	1.19936	1.05599e-06	1.94119	1.94456e-06	-1.37879	2.00015e-05	0.636093	0.13451	E	arginine deiminase
PP_1002	arcD	-2.52645	7.98556e-07	0.2444	1	1.14579	8.41119e-06	1.26838	2.20545e-05	1.62089	2.45144e-05	-1.69746	9.16674e-06	0.00602522	1	E	arginine/ornithine antiporter
PP_1003	PP_1003	0.353371	0.841989	-0.255302	1	1.06032	3.98915e-07	0.647642	0.0223405	0.930609	0.019945	-0.792019	0.159462	0.21933	0.729306	E	arginine/ornithine antiporter
PP_1004	PP_1004	-0.60764	0.283156	-1.14973	0.175919	0.372882	0.084136	0.303073	0.350768	0.452469	0.172841	-0.929679	0.00121016	-0.394226	0.239185	S	hypothetical protein
PP_1005	hemO	-0.631923	0.279964	-1.62373	0.00645211	0.312219	0.346404	-0.294498	0.428279	-0.0162643	1	-1.52518	3.59506e-08	-1.46318	0.000164361	P	heme oxygenase
PP_1006	PP_1006	-0.954369	0.0684667	-2.71701	9.92721e-06	0.647097	0.000682399	0.508912	0.0992094	0.328049	0.374944	-2.96104	1.41106e-24	-2.5473	3.70952e-14	P	TonB-dependent hemoglobin/transferrin/lactoferrin family receptor
PP_1007	PP_1007	0.0545256	1	-0.466543	1	-0.153185	0.466681	0.153944	0.664313	-0.0931058	0.833517	-0.525776	0.0861514	-0.535813	0.0915991	P	FecR anti-FecI sigma factor
PP_1008	PP_1008	-0.560642	0.31527	-2.58907	0.000238401	0.296981	0.445238	0.501511	0.287048	-0.0986857	0.952318	-3.23312	7.34922e-29	-3.24853	4.97866e-24	K	ECF subfamily RNA polymerase sigma factor
PP_1009	gap-1	0.517198	0.688696	-0.788276	0.637362	-0.107347	0.666294	-0.0567293	0.906398	0.0138502	1	-0.65889	0.0257464	-0.564855	0.0798602	G	glyceraldehyde-3-phosphate dehydrogenase, type I
PP_1010	edd	0.115687	0.97721	-0.764655	0.830843	-0.157651	0.568213	-0.189184	0.573165	-0.251613	0.511735	-0.369573	0.310748	-0.540142	0.10677	E	phosphogluconate dehydratase
PP_1011	glk	0.129086	0.943226	-0.433525	1	-0.258111	0.304816	-0.11148	0.80378	-0.274689	0.478109	-0.233111	0.567043	-0.427551	0.182714	G	glucokinase
PP_1012	gltR-2	0.172042	0.914171	-0.320892	1	-0.00209448	1	-0.289234	0.47876	-0.0319638	0.974651	0.107253	0.850223	0.157129	0.688899	T	winged helix family two component transcriptional regulator
PP_1013	PP_1013	-0.201359	0.868295	-0.930734	0.482826	0.476941	0.0667641	0.394408	0.291111	0.593803	0.13513	0.313476	0.488275	0.988572	0.00252673	T	integral membrane sensor signal transduction histidine kinase
PP_1014	PP_1014	0.0257791	1	-0.411514	1	0.198889	0.524673	0.215087	0.595561	0.222484	0.660981	0.598516	0.129893	0.903965	0.0167239	G	hypothetical protein
PP_1015	PP_1015	-0.237683	0.862397	-0.297083	1	0.318366	0.294311	0.476364	0.223752	0.393805	0.413412	0.340884	0.520368	0.818474	0.0341489	G	sugar ABC transporter substrate-binding protein
PP_1016	PP_1016	-0.825863	0.553187	-0.269478	1	0.519994	0.0949826	0.167928	0.818686	0.33873	0.543467	0.538338	0.4362	0.961398	0.0821318	G	ABC transporter permease
PP_1017	PP_1017	-0.136202	0.986619	-0.424957	1	0.706816	0.0332609	0.53606	0.265588	0.237085	0.772679	0.0865879	0.947066	0.413171	0.495968	G	binding-protein-dependent transport system inner membrane protein
PP_1018	PP_1018	-0.44837	0.604893	-0.264239	1	0.387066	0.187207	0.0919457	0.938937	0.275939	0.602096	-0.231272	0.698893	0.130449	0.790689	G	sugar ABC transporter ATP-binding protein
PP_1019	oprB-1	0.77198	0.0890252	-0.724838	1	0.184793	0.542243	0.130579	0.818195	0.031821	0.987688	-0.907154	0.0064774	-0.792524	0.0204316	M	porin
PP_1020	PP_1020	0.335465	0.693963	0.0032689	1	-0.319295	0.191245	-0.011229	1	-0.179205	0.668025	-0.0763986	0.901847	-0.170035	0.673232	G	aldose 1-epimerase
PP_1021	hexR	-0.0658829	0.992547	0.0558711	1	-0.835528	3.36553e-06	-0.545191	0.0580732	-0.729042	0.0234543	-0.323635	0.357077	-0.971096	0.00191727	K	DNA-binding transcriptional regulator HexR
PP_1022	zwf-1	0.930087	0.445672	-0.585033	1	0.104231	0.755345	0.022202	0.987696	0.152736	0.740994	0.592716	0.106754	0.824035	0.0116253	G	glucose-6-phosphate 1-dehydrogenase
PP_1023	pgl	-0.353507	0.829767	-1.01384	0.239594	-0.145159	0.67805	-0.101125	0.853598	-0.0930623	0.880418	-0.192037	0.703175	-0.20479	0.593413	G	6-phosphogluconolactonase
PP_1024	eda	-0.726563	0.247799	-0.844674	0.555941	-0.373323	0.227247	-0.253667	0.552987	-0.46834	0.262903	-0.334454	0.459667	-0.725524	0.0229503	G	keto-hydroxyglutarate-aldolase/keto-deoxy- phosphogluconate aldolase
PP_1025	leuA	0.520713	0.553187	0.42836	1	-0.400198	0.0833738	-0.307187	0.316345	-0.303192	0.454368	-0.357312	0.293263	-0.579966	0.080351	E	2-isopropylmalate synthase
PP_1026	PP_1026	-0.52587	0.388375	-0.0235914	1	-0.0502161	0.883439	-0.163432	0.684413	0.022547	1	0.194003	0.659283	0.300319	0.426846	M	M24/M37 family peptidase
PP_1027	xseA	-0.605263	0.319331	-0.447116	1	-0.433463	0.0586771	-0.253863	0.435111	-0.321215	0.39431	-0.570464	0.0635832	-0.806282	0.0119715	L	exodeoxyribonuclease VII large subunit
PP_1028	PP_1028	0.135372	0.968787	-0.00369133	1	0.147159	0.620315	0.0858074	0.884587	0.169476	0.795426	0.219342	0.708156	0.471875	0.308015	K	LysR family transcriptional regulator
PP_1029	PP_1029	-0.426576	0.863442	0.00689536	1	0.0816202	0.891968	0.0300953	1	-0.243676	0.698094	0.39551	0.539886	0.240898	0.742722	-	hypothetical protein
PP_1030	PP_1030	-0.0513737	1	0.36028	1	-0.249855	0.268593	0.0110039	1	-0.387525	0.273428	-0.225222	0.556194	-0.529398	0.0870221	-	hypothetical protein
PP_1031	guaB	-0.44265	0.699128	0.194736	1	-1.04308	1.87064e-06	-0.442195	0.117456	-0.841075	0.0141541	0.0250855	0.988724	-0.731533	0.0342622	F	inosine 5'-monophosphate dehydrogenase
PP_1032	guaA	-0.563389	0.417978	0.229692	1	-1.04379	1.94239e-06	-0.395264	0.183035	-0.732983	0.0351003	-0.360605	0.311141	-1.00989	0.00134019	F	GMP synthase
PP_1033	PP_1033	1.0854	0.0106323	0.307571	1	-0.123031	0.602688	-0.0841105	0.857114	0.101544	0.811184	0.383887	0.236127	0.567414	0.0659645	M	sulfatase
PP_1034	cumA	-0.513673	0.587562	-0.273683	1	-0.393625	0.057743	0.00374063	1	-0.428753	0.230002	-0.536218	0.123592	-0.881594	0.0110352	Q	multicopper oxidase
PP_1035	cumB	-0.292374	0.741057	-0.176137	1	0.0579907	0.860767	0.295936	0.379877	0.0324758	0.98029	-0.263857	0.515105	-0.148532	0.69389	F	cumB protein
PP_1036	PP_1036	0.0387607	1	0.00876523	1	-0.453426	0.0455565	-0.254766	0.426579	-0.484025	0.186499	0.170983	0.677066	-0.229203	0.526078	M	transglycosylase
PP_1037	purL	-0.545716	0.456089	0.137651	1	-1.02322	1.87441e-06	-0.462812	0.10285	-0.743377	0.0280278	-0.280771	0.423375	-0.940705	0.00217486	F	phosphoribosylformylglycinamidine synthase
PP_1038	PP_1038	-0.705629	0.150958	-0.248322	1	-1.18875	1.41124e-08	-0.474168	0.119484	-0.700537	0.0312613	-0.234137	0.527576	-0.850426	0.00559975	S	hypothetical protein
PP_1039	tatC-1	-0.519836	0.747359	-0.423301	1	0.109261	0.826067	0.0959029	0.896266	0.318181	0.643766	1.03711	0.0395556	1.44015	0.00747864	U	Sec-independent protein translocase subunit TatC
PP_1040	PP_1040	-0.763992	0.631714	-1.84706	0.460407	0.117292	0.911555	-0.488861	0.609231	0.263525	0.791731	-0.0994511	0.986325	0.24908	0.799943	U	twin-arginine translocation protein subunit TatB
PP_1041	tatA-1	-1.11193	0.920647	-0.971882	1	-1.20141	0.308067	-2.76643	0.130715	0.0469854	1	1.28513	0.409164	1.41439	0.370127	U	twin-arginine translocation protein TatA
PP_1042	xcpX	-1.10928	0.055361	-1.22131	0.33767	0.306708	0.306517	0.351642	0.40719	0.32596	0.511522	-0.167622	0.821301	0.24317	0.630912	U	general secretion pathway protein K
PP_1043	uxpB	-0.327591	0.747323	-0.371606	1	0.313078	0.160452	0.258933	0.426579	0.476097	0.164858	0.512832	0.162867	1.07408	0.00117818	R	hypothetical protein
PP_1044	uxpA	-0.377098	0.678216	-0.635082	1	0.73555	0.000750298	0.592078	0.0626543	0.686979	0.0515773	0.571824	0.126675	1.34178	4.44518e-05	F	lipoprotein UxpA
PP_1045	xcpP	0.695811	0.855995	-0.402975	1	0.902458	0.0567367	0.406833	0.624354	0.490301	0.62858	1.13001	0.235156	1.7106	0.0363317	-	type II secretion pathway protein XcpP
PP_1046	xcpQ	-0.639778	0.37391	-0.35508	1	0.412392	0.0873313	0.339839	0.342115	0.524934	0.168321	0.603547	0.118091	1.21238	0.000472095	N	general secretion pathway protein D
PP_1047	xcpR	-0.0243618	1	-0.57161	1	0.71933	0.0191676	0.685133	0.117334	0.78289	0.121782	0.905899	0.0888761	1.77181	6.33947e-05	N	type II secretion system protein E
PP_1048	xcpS-1	-0.279542	0.906706	-0.216136	1	0.714871	0.0209758	0.672453	0.136966	0.541112	0.342937	0.898677	0.083296	1.52762	0.00307332	N	general secretion pathway protein F
PP_1049	xcpT-1	-0.357568	0.914171	-1.63504	0.828677	0.118884	0.883698	-0.0788964	0.987696	-0.672722	0.29657	0.552893	0.482974	-0.0301792	1	N	general secretion pathway protein G
PP_1050	xcpU	-0.795519	0.687886	-0.87095	1	0.241634	0.614519	0.219128	0.819442	-0.093516	0.929037	0.367272	0.690928	0.364788	0.634003	N	general secretion pathway protein H
PP_1051	xcpV	-0.718958	0.747732	-0.514437	1	0.403438	0.402311	0.462543	0.437494	0.329208	0.699518	0.509193	0.517773	0.924532	0.173155	N	type II secretion system protein I/J
PP_1052	xcpW	0.526021	0.80189	0.38059	1	0.483165	0.237094	0.691887	0.170918	0.624416	0.29657	1.04559	0.117667	1.7554	0.00299867	-	type II secretion pathway protein XcpW
PP_1053	xcpY	-0.4065	0.747732	-0.560528	1	0.649029	0.0389451	0.761635	0.0989544	0.529033	0.350363	-0.306111	0.676947	0.309706	0.603848	-	general secretion pathway protein L
PP_1054	xcpZ	-1.48944	0.792903	0.793641	1	0.439981	0.719196	1.05287	0.314748	1.62839	0.0847219	1.053	0.468212	2.76361	0.00263023	-	type II secretion pathway protein XcpZ
PP_1055	gspN	0.167421	0.945469	0.068576	1	0.0555861	0.957675	0.160022	0.793449	0.0393585	1	-0.263547	0.706968	-0.135231	0.849722	-	type II secretion pathway protein GspN
PP_1056	PP_1056	-0.305963	0.731434	-0.190742	1	-0.492278	0.0761071	-0.421113	0.228088	-0.441898	0.282312	-1.05919	7.23708e-05	-1.41874	2.40288e-06	P	iron-chelator utilization protein
PP_1057	PP_1057	-0.303627	0.727918	-0.156382	1	-0.553038	0.0263321	-0.272325	0.484746	-0.644667	0.127717	-0.849608	0.00519127	-1.41279	1.53756e-05	K	PadR family transcriptional regulator
PP_1058	PP_1058	0.162591	0.914171	-0.0911238	1	0.213017	0.391948	0.185967	0.602074	0.0677812	0.904792	-0.445357	0.199498	-0.293058	0.414328	M	hypothetical protein
PP_1059	PP_1059	0.421451	0.616019	0.288557	1	-0.332563	0.110667	-0.207997	0.521232	-0.593548	0.0651436	0.0781521	0.873423	-0.432619	0.178679	E	amino acid permease
PP_1060	PP_1060	0.204129	0.872656	0.44461	1	-0.075346	0.747376	-0.261176	0.403327	0.0713769	0.886159	-0.0309756	0.974563	0.123552	0.74138	E	glutamate synthase, large subunit
PP_1061	PP_1061	0.0829956	0.976419	-0.113213	1	0.34284	0.147232	0.406607	0.160261	0.380927	0.293408	0.189056	0.623659	0.65282	0.0417372	R	DEAD/DEAH box helicase
PP_1062	PP_1062	-0.387344	0.747732	-0.0637153	1	-0.212559	0.465827	-0.153187	0.741271	-0.257866	0.570713	0.297757	0.518517	0.122584	0.810635	F	NUDIX hydrolase
PP_1063	metR-1	-0.493698	0.452862	0.0180187	1	-0.119895	0.57944	-0.0292846	0.96894	-0.045829	0.939261	-0.405463	0.200872	-0.366994	0.249447	K	transcriptional activator MetR
PP_1064	PP_1064	-0.269515	0.846417	-0.269592	1	0.293794	0.252418	0.468179	0.187399	0.436625	0.287924	0.615758	0.117667	1.13738	0.00157586	R	alpha/beta hydrolase
PP_1065	PP_1065	0.630406	0.497604	-0.411536	1	-0.37078	0.318089	-0.598769	0.22313	-0.193387	0.813509	0.358617	0.572582	0.255697	0.697263	R	GlpM family protein
PP_1066	PP_1066	-0.0431725	1	-0.111987	1	-0.434834	0.0316323	-0.19835	0.532473	-0.323705	0.351369	-0.466848	0.137228	-0.709116	0.0247597	T	Fis family transcriptional regulator
PP_1067	PP_1067	-0.285731	0.757665	-0.462088	1	-0.239411	0.306283	0.0696711	0.882123	0.0274108	0.982678	0.0389835	0.956567	0.149647	0.708251	T	integral membrane sensor signal transduction histidine kinase
PP_1068	PP_1068	0.201745	0.882332	-0.344659	1	-0.559484	0.00790906	-0.209936	0.507505	-0.292495	0.465311	-0.933947	0.000656954	-1.14563	0.000338999	E	amino acid ABC transporter ATP-binding protein
PP_1069	PP_1069	0.104537	0.9622	-0.426915	1	-0.706857	0.000931262	-0.664453	0.0313163	-0.34772	0.389387	-0.948926	0.000642262	-1.21469	0.000173087	E	polar amino acid ABC transporter inner membrane subunit
PP_1070	PP_1070	0.150454	0.945852	-0.646545	1	-0.604005	0.00309586	-0.416247	0.154752	-0.206636	0.62858	-0.926036	0.000904976	-1.05174	0.00119123	E	polar amino acid ABC transporter inner membrane subunit
PP_1071	PP_1071	0.503828	0.595649	-0.12621	1	-0.416689	0.0641488	-0.161103	0.656856	-0.202367	0.633205	-0.702982	0.0153222	-0.824437	0.00952666	E	amino acid ABC transporter substrate-binding protein
PP_1072	PP_1072	-0.102897	0.957246	-0.195338	1	0.28696	0.228539	0.141451	0.704835	0.260693	0.528991	0.11365	0.806805	0.458245	0.183961	S	hypothetical protein
PP_1073	glpD	0.270766	0.790978	0.594313	1	0.126375	0.594829	-0.0619593	0.924737	0.158261	0.683764	0.681068	0.025471	0.92152	0.00213966	C	glycerol-3-phosphate dehydrogenase
PP_1074	glpR	0.0214221	1	0.055583	1	-0.744829	5.65645e-05	-0.288939	0.342522	-0.564627	0.0785606	-0.202766	0.592543	-0.684796	0.0241518	K	DeoR family transcriptional regulator
PP_1075	glpK	0.239938	0.825142	0.946901	0.626961	0.010645	0.995967	0.147719	0.663771	0.0301335	0.97362	0.636793	0.0204668	0.750563	0.0123615	C	glycerol kinase
PP_1076	glpF	-0.144061	0.951088	0.608869	1	0.0589931	0.842898	-0.251691	0.504753	-0.248867	0.554369	0.859356	0.0143554	0.697766	0.0741582	G	MIP family channel protein
PP_1077	PP_1077	0.284035	0.836936	0.219184	1	-0.434781	0.0428121	-0.147977	0.68624	-0.538527	0.105503	0.374202	0.327011	-0.0836101	0.847225	S	ybaK/ebsC protein
PP_1078	PP_1078	-0.173442	0.912602	-0.0132979	1	-0.47155	0.0438291	-0.334651	0.265588	-0.627096	0.0717186	-0.0354684	0.963943	-0.577468	0.0805175	E	ABC transporter ATP-binding protein
PP_1079	argF	-0.0811083	0.986553	0.0356935	1	-0.676567	0.0067079	-0.54185	0.0825352	-0.819201	0.0261989	0.0327158	0.977058	-0.702174	0.0353008	E	ornithine carbamoyltransferase
PP_1080	PP_1080	0.135218	0.931091	0.00383762	1	0.233716	0.278898	0.205939	0.525277	0.557775	0.119027	0.719036	0.00907054	1.36177	1.68081e-05	C	molydopterin dinucleotide-binding region
PP_1081	PP_1081	0.179863	0.912602	0.743823	1	-1.55295	7.56944e-12	-0.965904	0.000815496	-1.40905	4.39221e-05	0.112967	0.824595	-1.21378	0.00026645	O	glutaredoxin-like protein
PP_1082	bfr	0.359878	0.647207	0.900461	0.784626	0.569057	0.0132395	0.299866	0.328055	0.581246	0.198494	0.649709	0.0238576	1.30708	0.000787229	P	bacterioferritin
PP_1083	PP_1083	-0.246794	0.817878	-2.49255	6.6628e-07	-0.130842	0.754946	-0.428819	0.38388	-1.48491	0.0280974	-1.95189	7.11106e-14	-3.3745	3.66781e-14	P	BFD (2Fe-2S)-binding domain-containing protein
PP_1084	PP_1084	-0.200094	0.887997	0.216513	1	-1.21424	5.19051e-08	-0.543701	0.096082	-0.946219	0.0111997	-0.482863	0.121701	-1.34868	2.56584e-05	O	anti-oxidant AhpCTSA family protein
PP_1085	rnt	-0.455478	0.501015	0.0786194	1	-1.21484	8.94768e-08	-0.813819	0.00713173	-0.932384	0.0070232	-0.0843086	0.871143	-0.933111	0.00261285	L	ribonuclease T
PP_1086	pyrC_1	-0.703842	0.214343	-0.0202618	1	-1.09317	1.33069e-06	-0.714079	0.0114092	-0.820469	0.0219514	-0.466334	0.146863	-1.20584	0.00026019	F	dihydroorotase
PP_1087	PP_1087	-0.168066	0.912965	-0.603472	1	0.783445	0.000675359	0.242811	0.48748	0.0800639	0.879189	-0.777285	0.00775039	-0.616016	0.0560362	M	OmpA family outer membrane protein
PP_1088	argG	-0.637568	0.33976	-0.00476043	1	-1.15118	1.40317e-06	-0.516335	0.116064	-1.14226	0.00173316	-0.571496	0.0824934	-1.63024	9.87034e-08	E	argininosuccinate synthase
PP_1089	PP_1089	-0.0730214	1	-0.646771	1	0.480412	0.178169	0.363805	0.498852	-0.0791575	0.977789	0.28545	0.70703	0.293687	0.672336	-	hypothetical protein
PP_1090	PP_1090	0.45568	0.492943	-0.206024	1	0.102003	0.662623	-0.129802	0.714581	-0.26305	0.479516	-0.400446	0.200522	-0.581857	0.0643863	T	LuxR family transcriptional regulator
PP_1091	PP_1091	0.621408	0.514486	-0.784676	1	0.631417	0.236429	-1.27717	0.0164772	-0.26957	0.830256	0.260652	0.753652	0.079585	0.963624	-	hypothetical protein
PP_1092	nth	0.734493	0.153178	0.190309	1	-0.283959	0.31298	-0.378013	0.328067	-0.416447	0.359901	0.349634	0.459625	0.0148199	1	L	endonuclease III
PP_1093	PP_1093	-0.0121805	1	-0.16474	1	0.26457	0.434578	-0.0780731	0.930689	0.231447	0.668941	0.156759	0.806455	0.468395	0.216943	-	hypothetical protein
PP_1094	PP_1094	-0.310104	0.740012	-0.234932	1	0.113934	0.698078	-0.0331127	0.988964	0.220305	0.586139	0.0256653	0.99395	0.329462	0.362272	C	RnfABCDGE type electron transport complex subunit G
PP_1095	PP_1095	0.0578306	1	0.205007	1	0.0280219	0.957303	0.22646	0.573165	0.319713	0.434682	0.432432	0.302198	0.834109	0.0123294	C	RnfABCDGE type electron transport complex subunit D
PP_1096	PP_1096	-0.22911	0.896597	0.0910803	1	0.0576274	0.925978	0.321843	0.47111	0.0442944	0.98029	0.503001	0.337739	0.628979	0.154732	C	hypothetical protein
PP_1097	metG	0.0101116	1	0.232838	1	-0.99082	8.01982e-06	-0.515805	0.0721215	-0.837181	0.0165491	-0.235453	0.525148	-0.989806	0.00147433	J	methionyl-tRNA synthetase
PP_1098	PP_1098	-0.00464628	1	0.0717382	1	-0.563866	0.0113436	-0.131729	0.712251	-0.460112	0.188611	-0.391425	0.252191	-0.768165	0.0165699	D	ATP-binding Mrp/Nbp35 family protein
PP_1099	PP_1099	-1.19566	0.0311835	-0.649546	1	-1.67853	1.29803e-11	-1.9959	8.50524e-11	-1.58146	0.0336429	-0.121367	0.867467	-1.63319	0.0219735	K	cold-shock domain-contain protein
PP_1100	dcd	-0.29898	0.817878	0.0678776	1	-1.08166	2.94477e-07	-0.6763	0.0223405	-1.19997	0.000559341	-0.0338925	0.971254	-1.15194	0.00054406	F	deoxycytidine triphosphate deaminase
PP_1101	PP_1101	-0.0633083	1	-0.828914	1	0.237027	0.409856	-0.13602	0.789225	-0.162628	0.854728	-0.00409372	1	-0.094977	0.92779	-	hypothetical protein
PP_1102	PP_1102	-0.00399907	1	-0.278654	1	0.241815	0.344958	0.121937	0.774174	0.258899	0.526854	0.642527	0.0873675	0.986739	0.00433469	R	hypothetical protein
PP_1103	PP_1103	0.144846	0.919448	-0.360422	1	0.611667	0.00451675	0.467632	0.134018	0.55536	0.109987	0.593364	0.0527381	1.23138	3.84545e-05	R	DEAD/DEAH box helicase
PP_1104	PP_1104	0.389237	0.608929	0.0891464	1	-0.115794	0.595895	0.162422	0.627957	0.0750889	0.879452	-0.464175	0.117145	-0.305847	0.362082	R	succinylglutamate desuccinylase/aspartoacylase
PP_1105	PP_1105	0.272531	0.807066	0.0677782	1	0.606438	0.0138536	0.406914	0.266305	0.482519	0.265372	1.1081	0.00194127	1.67665	7.28198e-06	L	ATP-dependent DNA ligase
PP_1106	PP_1106	-0.609578	0.44427	-0.419512	1	0.526204	0.0119316	0.377788	0.230272	0.461695	0.212344	0.648792	0.0727477	1.19595	0.000572888	J	RNA processing exonuclease
PP_1107	PP_1107	-3.9175	0.678216	0.447119	1	-5.68867	0.00317693	-5.41018	0.0353466	-3.49022	0.0562982	1.17862	0.46152	-2.19053	0.540143	-	hypothetical protein
PP_1108	PP_1108	-0.506844	0.597838	-0.0125626	1	-0.421003	0.0667641	-0.187657	0.567062	-0.390952	0.289804	-0.310733	0.4115	-0.616399	0.0740774	R	acylase
PP_1109	PP_1109	0.332093	0.702377	-0.1144	1	0.460942	0.0243648	0.0480323	0.923842	0.176806	0.653579	-0.174002	0.648561	0.0866639	0.835991	K	GntR family transcriptional regulator
PP_1110	PP_1110	0.675749	0.193437	0.206807	1	-0.297203	0.174286	-0.297569	0.313846	-0.147248	0.719298	-0.453156	0.150596	-0.518687	0.11175	E	serine O-acetyltransferase
PP_1111	PP_1111	0.769628	0.159946	0.555647	1	-0.337076	0.146892	-0.341845	0.251574	-0.198949	0.622421	-0.461323	0.159164	-0.579088	0.0821932	R	synthetase
PP_1112	PP_1112	0.683518	0.248186	0.515068	1	0.087106	0.759665	0.0721574	0.86565	0.213499	0.586139	-0.518118	0.117336	-0.222977	0.54185	G	major facilitator superfamily protein
PP_1113	PP_1113	0.316651	0.75529	0.360477	1	0.00118546	1	-0.10264	0.787279	0.079054	0.877709	-0.688489	0.020591	-0.529144	0.112717	E	pyridoxal-phosphate dependent enzyme family protein
PP_1114	PP_1114	0.180348	0.914972	0.0995304	1	-0.129921	0.811069	-0.987908	0.0193982	-0.337731	0.747301	0.209123	0.705687	-0.0508549	0.98842	U	SEC-C domain-containing protein
PP_1115	PP_1115	0.451155	0.55233	0.177551	1	0.148144	0.507338	0.176384	0.591267	0.358898	0.371435	0.402679	0.230092	0.847521	0.0162155	S	lipoprotein
PP_1116	PP_1116	0.663306	0.216667	0.551091	1	0.686247	0.00623875	0.433377	0.195813	0.553904	0.14419	0.460148	0.268843	1.09989	0.00148719	L	resolvase site-specific recombinase
PP_1117	PP_1117	2.243	0.000460604	0.498496	1	2.07273	1.92133e-17	1.00708	0.0133378	0.942307	0.0432491	1.85909	0.000240127	2.89396	3.66489e-08	-	hypothetical protein
PP_1118	PP_1118	0.671742	0.194709	0.287882	1	0.530461	0.0180682	0.0129282	1	-0.0146576	1	0.302145	0.366211	0.37127	0.265962	L	recombinase-like protein
PP_1119	PP_1119	0.205033	0.894375	0.13703	1	0.197441	0.373636	-0.0486492	0.919112	-0.0465586	0.949027	-0.12809	0.803551	-0.0932913	0.845915	S	hypothetical protein
PP_1120	PP_1120	0.402629	0.637879	0.38269	1	0.416143	0.0405548	0.262326	0.417243	0.148034	0.713091	-0.212608	0.612079	0.0174927	0.990605	-	hypothetical protein
PP_1121	PP_1121	1.06392	0.0140965	0.476479	1	0.956743	2.96796e-06	0.751535	0.0190085	0.762221	0.0268349	-0.779364	0.00572132	0.0629042	0.900207	M	OmpA/MotB domain-containing protein
PP_1122	PP_1122	0.55997	0.308549	0.484251	1	0.84897	1.11647e-05	0.400812	0.203395	0.596367	0.0641622	0.0202881	1	0.699944	0.022254	M	OmpA/MotB domain-containing protein
PP_1123	PP_1123	-0.0460744	1	-0.382517	1	0.324891	0.465789	-0.194369	0.779276	0.304753	0.639753	-0.618463	0.240932	-0.232426	0.685805	S	hypothetical protein
PP_1124	PP_1124	-0.134934	0.963823	0.253043	1	0.088182	0.829717	0.14971	0.780579	0.195008	0.725429	0.0488409	0.98191	0.322812	0.519853	S	hypothetical protein
PP_1125	dinG	-0.274637	0.810749	-0.00358781	1	-0.729795	0.00109414	-0.257067	0.403395	-0.547567	0.117442	0.0163545	1	-0.446422	0.18605	K	ATP-dependent DNA helicase DinG
PP_1126	PP_1126	-0.469676	0.472199	-0.0637583	1	-0.2282	0.335988	-0.107503	0.779754	-0.19629	0.62858	-0.238257	0.516491	-0.350844	0.295755	-	Beta-agarase
PP_1127	estC	-0.794802	0.160488	-0.130336	1	-0.464006	0.0297923	-0.164133	0.621886	-0.423894	0.230079	-0.488252	0.126428	-0.829834	0.00873461	V	beta-lactamase
PP_1128	PP_1128	-1.2028	0.00661244	0.420025	1	-0.859894	7.41879e-05	-0.149674	0.66903	-0.544085	0.126827	-0.748965	0.00869326	-1.21148	9.86416e-05	M	OmpA/MotB domain-containing protein
PP_1129	pdxH	-1.1639	0.00516898	0.267216	1	-0.870289	5.06439e-05	0.0710789	0.879414	-0.281059	0.490389	-0.914894	0.0012339	-1.11482	0.000723998	H	pyridoxamine 5'-phosphate oxidase
PP_1130	PP_1130	-1.56721	4.57163e-05	-0.0541622	1	-0.374048	0.270846	0.818263	0.0796168	0.209048	0.732808	-1.54256	9.8826e-07	-1.25527	0.000442524	-	hypothetical protein
PP_1131	PP_1131	0.240538	0.833498	-0.0375607	1	-0.977736	8.62611e-06	-0.589048	0.037335	-1.0431	0.00156132	-0.451616	0.154284	-1.41188	4.60476e-06	M	hypothetical protein
PP_1132	nhaA	-0.0585862	1	-0.351904	1	0.271139	0.249149	0.325538	0.335245	0.35107	0.37991	0.676456	0.0421711	1.11194	0.000860305	P	pH-dependent sodium/proton antiporter
PP_1133	PP_1133	0	1	0	1	0	1	5.12548e-15	1	0	1	0	1	0	1	-	ISPpu9, transposase
PP_1134	PP_1134	-0.36209	0.688696	0.0900645	1	-0.346248	0.127875	-0.135577	0.692208	-0.231083	0.561564	0.0632646	0.902623	-0.0836659	0.844372	R	FAD dependent oxidoreductase
PP_1135	PP_1135	0.296299	0.779167	0.124974	1	-0.318409	0.115213	-0.370717	0.216606	-0.479657	0.146027	-0.155672	0.691879	-0.553463	0.0744248	S	hypothetical protein
PP_1136	PP_1136	1.00688	0.0314778	0.387881	1	0.40462	0.115755	-0.161858	0.853598	0.306251	0.508631	0.702786	0.110353	1.09226	0.006657	-	hypothetical protein
PP_1137	braG	0.208447	0.859964	0.0552254	1	-0.453311	0.0248879	-0.278865	0.379877	-0.307168	0.383651	-0.230654	0.522939	-0.453169	0.137798	E	branched chain amino acid ABC transporter ATP-binding protein
PP_1138	livG	0.070209	0.989072	-0.215912	1	-0.227093	0.282116	-0.431901	0.130027	-0.126861	0.752653	-0.385022	0.229323	-0.429953	0.170667	E	leucine/isoleucine/valine transporter ATP-binding subunit
PP_1139	livM	0.501511	0.541445	-0.082277	1	-0.307272	0.148696	-0.304399	0.332238	0.00174986	1	-0.209766	0.573885	-0.126127	0.745418	E	leucine/isoleucine/valine transporter permease subunit
PP_1140	braD	0.624861	0.386349	-0.0352622	1	-0.355471	0.0655309	-0.35504	0.237817	0.122985	0.763077	-0.198708	0.582148	0.00586471	1	E	inner-membrane translocator
PP_1141	braC	0.882933	0.278451	-0.155013	1	-0.248614	0.318089	-0.202601	0.541376	0.0998575	0.853098	-0.948902	0.000407709	-0.770067	0.0227492	E	ABC transporter substrate-binding protein
PP_1142	PP_1142	0.430254	0.766213	0.652522	1	-0.680854	0.016761	-0.786637	0.0543598	-0.989735	0.0351003	0.883148	0.063761	-0.0283733	0.998115	S	hypothetical protein
PP_1143	PP_1143	-0.119776	0.942942	-0.113996	1	-0.402828	0.0571673	-0.30128	0.317959	-0.331704	0.336805	-0.327418	0.319089	-0.574546	0.0645311	I	3-hydroxyisobutyrate dehydrogenase
PP_1144	PP_1144	0.00537909	1	-0.291664	1	0.169182	0.51011	0.327089	0.320756	0.476741	0.205647	0.618596	0.0529534	1.17737	0.000309552	T	diguanylate cyclase
PP_1145	hepA	-0.457032	0.591528	0.00437699	1	-0.561207	0.0129252	-0.207146	0.516535	-0.498654	0.164564	-0.382975	0.275888	-0.796885	0.0129994	K	ATP-dependent helicase HepA
PP_1146	PP_1146	0.029101	1	-0.244242	1	-0.05275	0.852854	-0.0762032	0.852794	-0.138713	0.744473	-0.395072	0.250786	-0.451501	0.192833	-	hypothetical protein
PP_1147	PP_1147	-0.805225	0.114729	-0.694509	0.869794	0.690201	0.000574968	0.297562	0.358315	0.408685	0.22158	-1.01817	8.24184e-05	-0.526847	0.0813257	-	hypothetical protein
PP_1148	PP_1148	-0.501747	0.848381	-1.14684	1	-0.827988	0.0799875	-3.27855	6.8546e-09	-1.51614	0.0529319	0.581629	0.532645	-0.831948	0.3972	-	hypothetical protein
PP_1149	PP_1149	-10.2638	0.000293011	-0.958925	1	-2.62588	0.00828975	-7.53155	1.89543e-30	-2.70757	0.11724	-1.08755	0.642446	-3.72206	0.119132	-	hypothetical protein
PP_1150	PP_1150	-1.79949	6.00569e-07	-0.328452	1	0.0536056	0.853691	0.569955	0.0449781	0.692547	0.0416768	-0.662687	0.0227617	0.111912	0.77993	S	fusaric acid resistance protein
PP_1151	PP_1151	-1.56104	0.342023	-0.794467	1	1.73178	0.0795442	1.65588	0.22397	1.7136	0.198188	-2.67558	0.00510439	-0.888712	0.397759	-	hypothetical protein
PP_1152	PP_1152	-1.19079	0.0136611	0.110622	1	0.395813	0.136238	0.626899	0.0777688	0.869088	0.0178699	-0.40078	0.40997	0.550018	0.134183	V	secretion protein HlyD family protein
PP_1153	PP_1153	-1.52039	0.00183059	0.0699523	1	0.547162	0.0354753	0.849608	0.0151224	1.23064	0.00281286	-0.794971	0.0530629	0.516471	0.219268	-	hypothetical protein
PP_1154	PP_1154	-0.0940358	0.97734	-0.0923498	1	0.562337	0.00869494	0.580422	0.0593749	0.879032	0.00894099	0.504499	0.133765	1.46706	1.06586e-05	T	sensory box protein
PP_1155	PP_1155	-0.0401873	1	-0.730588	1	0.873111	9.75333e-06	0.542278	0.0720586	0.602646	0.0678454	-0.480789	0.282487	0.207162	0.652246	T	diguanylate cyclase
PP_1156	PP_1156	-0.100104	0.972583	-0.0788348	1	0.292	0.196192	-0.0717276	0.92928	-0.139887	0.747301	0.337325	0.405684	0.282932	0.457809	P	formate/nitrate transporter
PP_1157	PP_1157	0.00590812	1	0.163577	1	-0.480827	0.0105562	-0.171342	0.624845	-0.125942	0.763391	0.259542	0.514871	0.216101	0.587869	E	acetolactate synthase
PP_1159	PP_1159	-0.230834	0.940483	0.192551	1	0.32989	0.401606	0.673804	0.191673	0.988488	0.0421724	2.03752	0.000104191	3.09966	1.08371e-13	-	hypothetical protein
PP_1160	PP_1160	-0.110532	0.95492	-0.14972	1	0.355988	0.121728	0.523303	0.0958978	0.84631	0.0178765	0.146594	0.753699	1.077	0.000871288	E	asparaginase/glutaminase
PP_1161	PP_1161	0.157244	0.928017	0.494784	1	-0.239116	0.334314	-0.0150399	1	0.140362	0.760543	0.609052	0.113907	0.829489	0.0230119	R	metal-binding protein
PP_1162	PP_1162	0.272019	0.870059	0.277654	1	0.263107	0.507626	0.290677	0.587241	0.461673	0.3288	0.962151	0.0447537	1.50158	1.7002e-05	O	glutathione S-transferase
PP_1163	PP_1163	-0.0292122	1	-0.315342	1	0.349842	0.21846	0.562779	0.140592	0.660706	0.11759	1.35875	2.19452e-05	2.10272	2.73825e-10	C	FAD-binding oxidoreductase
PP_1164	PP_1164	-0.147081	0.9207	-0.418202	1	0.153002	0.521653	0.162391	0.639671	0.242507	0.546398	0.546878	0.0736783	0.872751	0.00780432	K	LysR family transcriptional regulator
PP_1165	PP_1165	0.146841	0.940483	-0.320883	1	0.0791047	0.787605	0.0931413	0.831287	0.230627	0.57061	-0.484397	0.173106	-0.173917	0.659426	G	aldose 1-epimerase
PP_1166	PP_1166	0.553353	0.458968	-0.073578	1	0.260121	0.273257	0.259844	0.4247	0.242152	0.533533	0.146635	0.744156	0.469774	0.156272	-	hypothetical protein
PP_1167	PP_1167	0.669078	0.381409	-0.349894	1	0.234954	0.349644	0.256508	0.420918	0.370228	0.314675	-0.499005	0.134961	-0.04704	0.931085	G	TRAP dicarboxylate transporter subunit DctM
PP_1168	PP_1168	1.02564	0.111223	-0.0311926	1	0.199631	0.406879	0.193096	0.582231	0.41139	0.232751	-0.0849223	0.870639	0.406645	0.188288	G	TRAP dicarboxylate transporter DctQ subunit
PP_1169	dctP	1.24802	0.0693422	-0.0498504	1	-0.140821	0.592476	-0.201135	0.542133	0.0647437	0.90862	-0.296674	0.415675	-0.149512	0.70145	G	TRAP dicarboxylate transporter subunit DctP
PP_1170	PP_1170	0.251911	0.870346	-0.369468	1	-0.390977	0.0858191	-0.161578	0.621784	-0.0409148	0.953171	-0.696513	0.0196555	-0.65494	0.0370579	G	SMP-30/gluconolaconase/LRE domain-containing protein
PP_1171	PP_1171	0.315488	0.820672	-0.161289	1	-0.677294	0.00220895	-0.288323	0.333877	-0.437907	0.273932	-1.13254	1.19835e-05	-1.49072	2.4107e-06	M	NAD-dependent epimerase/dehydratase
PP_1172	PP_1172	-0.254153	0.975413	-0.947481	1	-0.710284	0.0338158	-1.77712	3.60975e-05	-1.44826	0.00810483	0.159426	0.932073	-1.191	0.259652	-	hypothetical protein
PP_1173	PP_1173	1.14267	0.254348	-0.47851	1	0.117858	0.675878	0.169779	0.627405	0.228889	0.574552	-0.978691	0.000867579	-0.671295	0.0418211	-	porin
PP_1174	PP_1174	-3.54142	0.678216	0.447655	1	-0.344512	1	-3.10045	0.707372	-0.317891	1	-0.741535	1	-0.967387	1	-	hypothetical protein
PP_1175	PP_1175	-3.02278	0.859964	0.439229	1	-3.35635	0.617751	-3.10272	0.707372	-3.35529	0.691161	-0.207535	1	-3.42009	0.635876	-	hypothetical protein
PP_1176	PP_1176	-1.45675	0.9207	-0.449109	1	-0.263447	0.791445	-2.1932	0.179166	-0.0734604	1	1.20311	0.456057	1.25022	0.277092	-	hypothetical protein
PP_1177	nrdB	-0.574907	0.446072	0.337293	1	-0.29635	0.216067	-0.0249678	0.981611	0.0266205	0.980931	-0.0752089	0.879015	0.0351132	0.957026	F	ribonucleotide-diphosphate reductase subunit beta
PP_1178	PP_1178	-0.345895	0.891021	-0.249704	1	0.0276946	1	-0.0885149	1	0.00826001	1	0.503461	0.494756	0.593686	0.378162	-	hypothetical protein
PP_1179	nrdA	-0.462364	0.595649	0.153331	1	-0.900812	2.35182e-05	-0.269443	0.366014	-0.699291	0.0386072	-0.182529	0.653775	-0.798752	0.011778	F	ribonucleotide-diphosphate reductase subunit alpha
PP_1180	PP_1180	-0.813516	0.709621	-1.44355	1	-0.442658	0.459971	-2.00011	0.00119308	-0.256847	0.890596	0.415195	0.651118	0.261718	0.843266	-	hypothetical protein
PP_1181	PP_1181	0.0656239	0.990194	-0.204918	1	0.226492	0.316761	0.280193	0.378615	0.333257	0.360749	0.355649	0.325169	0.774347	0.0159115	T	winged helix family two component transcriptional regulator
PP_1182	PP_1182	0.123498	0.94646	-0.232111	1	0.48534	0.0486867	0.525548	0.126587	0.648609	0.0932997	0.580614	0.0848143	1.31277	5.36212e-05	T	integral membrane sensor signal transduction histidine kinase
PP_1183	PP_1183	0.0957623	0.968787	-0.168452	1	0.0885634	0.742877	0.173467	0.6081	0.182162	0.639046	-0.123495	0.778545	0.14303	0.693828	Q	4'-phosphopantetheinyl transferase
PP_1184	PP_1184	0.398652	0.625194	0.142404	1	-0.0620469	0.81097	-0.144832	0.688221	0.175672	0.656887	-0.784954	0.00256131	-0.527918	0.0842373	Q	dienelactone hydrolase
PP_1185	oprH	-1.13924	0.0286364	0.773138	0.947374	0.10811	0.652402	-0.151994	0.723331	0.0597077	0.919435	-0.805535	0.0272692	-0.66453	0.0842382	M	outer membrane protein H1
PP_1186	phoP	-0.0160495	1	-0.0671027	1	0.0387673	0.923145	-0.313238	0.382056	0.0400244	0.962084	-0.256211	0.599051	-0.133636	0.786744	T	winged helix family two component transcriptional regulator
PP_1187	phoQ	0.225693	0.857893	0.223153	1	0.371892	0.121691	0.0444382	0.948864	0.242299	0.562192	-0.142186	0.809557	0.183671	0.662695	T	integral membrane sensor signal transduction histidine kinase
PP_1188	dctA	0.332825	0.78454	0.282246	1	-0.652561	0.00307806	-0.54311	0.0572514	-0.656155	0.0599332	-0.207468	0.581449	-0.781437	0.0119433	C	C4-dicarboxylate transporter DctA
PP_1189	PP_1189	0.0523699	1	-0.0479799	1	-0.0534768	0.853691	0.0570423	0.902775	-0.0754758	0.886875	0.176012	0.651843	0.184324	0.619299	S	hypothetical protein
PP_1190	PP_1190	0.531623	0.376282	0.426229	1	-0.485781	0.00920099	-0.384478	0.183885	-0.43848	0.178229	0.600259	0.0356472	0.243949	0.480019	S	hypothetical protein
PP_1191	PP_1191	-0.0467766	1	-0.21764	1	-0.423939	0.0486345	0.00626235	1	-0.341268	0.367339	-0.0738062	0.879015	-0.333151	0.334895	J	S4 domain-containing protein
PP_1192	PP_1192	1.36363	0.035135	1.01361	1	1.05829	0.000181445	0.217083	0.702617	1.07654	0.0255616	0.840296	0.189817	2.00167	0.000168506	R	acetyltransferase
PP_1193	PP_1193	0.365761	0.861707	0.372038	1	0.76179	0.0462453	0.411082	0.47111	0.864685	0.123697	0.604228	0.429849	1.54757	0.0052847	-	hypothetical protein
PP_1194	PP_1194	-0.24526	0.833426	-0.143072	1	0.268998	0.282944	0.336612	0.3156	0.564242	0.0937483	0.274957	0.532021	0.921643	0.00415939	-	hypothetical protein
PP_1195	PP_1195	0.452386	0.524744	0.175344	1	0.460074	0.0313153	0.381669	0.230251	0.550129	0.0976183	0.741003	0.025608	1.3733	7.47685e-06	N	hypothetical protein
PP_1196	PP_1196	0.35817	0.706337	-0.21451	1	0.213586	0.452588	0.269971	0.49811	0.409816	0.315255	0.55308	0.198364	1.04611	0.00389582	-	hypothetical protein
PP_1197	rimO	-0.269505	0.846417	0.184805	1	-0.371854	0.103994	-0.10386	0.795397	-0.183709	0.678676	0.463768	0.177143	0.364827	0.343902	J	30S ribosomal protein S12 methylthiotransferase
PP_1198	PP_1198	0.406857	0.691085	0.389208	1	-0.351583	0.179918	-0.230097	0.570379	-0.429891	0.338266	0.149428	0.802329	-0.198236	0.678606	K	Cro/CI family transcriptional regulator
PP_1199	PP_1199	0.349558	0.704207	0.957499	0.869794	0.205851	0.633668	-0.0879828	0.903958	-0.435422	0.432812	-0.349145	0.45909	-0.700844	0.121138	-	hypothetical protein
PP_1200	kup	-0.194241	0.872665	-0.112749	1	0.0187873	0.97117	0.119004	0.741271	0.0805055	0.88175	-0.155894	0.706323	0.00836999	1	P	Kup system potassium uptake protein
PP_1201	PP_1201	0.333473	0.677844	0.158629	1	-0.000476194	1	0.343354	0.324711	0.461484	0.220461	0.580864	0.079855	1.12588	0.000656551	U	virulence factor family protein
PP_1202	PP_1202	0.21336	0.847848	-0.0528615	1	0.0757932	0.800651	0.467343	0.168208	0.519694	0.19604	0.627299	0.0419902	1.23067	0.000363937	S	hypothetical protein
PP_1203	dinP	-0.327481	0.702814	0.138063	1	0.146964	0.494215	0.356054	0.230251	0.368691	0.278607	-0.157005	0.688303	0.295606	0.376496	L	DNA polymerase IV
PP_1204	PP_1204	-0.162402	0.914972	0.0923387	1	-0.716704	0.00105734	-0.291597	0.330571	-0.58835	0.0852015	-0.139362	0.744156	-0.64432	0.0438525	-	lipoprotein
PP_1205	proS	-0.162499	0.922755	0.0374588	1	-0.856791	9.10845e-05	-0.474553	0.0982155	-0.77425	0.0251388	-0.298383	0.459667	-0.989753	0.00273859	J	prolyl-tRNA synthetase
PP_1206	oprD	1.65659	0.000376801	-1.99697	4.68471e-05	0.0150998	0.98224	-0.374871	0.233463	-0.383437	0.309192	-2.20392	6.99664e-19	-2.50537	4.47376e-17	-	porin
PP_1207	PP_1207	0.634773	0.24534	0.481995	1	-0.804805	0.000103509	-0.56287	0.0573769	-0.940644	0.00926041	0.2211	0.569042	-0.639528	0.0599384	F	histidine triad (HIT) protein
PP_1208	PP_1208	0.00978313	1	-0.969316	1	-0.556088	0.204075	-1.54483	0.0151069	-0.80261	0.220625	0.0654348	0.951388	-0.654847	0.262788	S	hypothetical protein
PP_1209	PP_1209	0.130473	0.937479	-0.311981	1	-0.691192	0.00796398	-0.787922	0.0283075	-1.04998	0.0192411	-0.141423	0.762472	-1.11329	0.00352513	K	cold-shock domain-contain protein
PP_1210	PP_1210	-1.19878	0.025099	0.398827	1	-0.0845368	0.772867	0.591631	0.0740459	0.682046	0.0584237	-1.19392	0.000601257	-0.430178	0.301759	P	DNA-binding stress protein
PP_1211	PP_1211	-2.07415	6.34538e-06	-0.49576	1	-0.476098	0.0937502	0.0475909	0.930004	0.327201	0.578097	-0.628493	0.151136	-0.221771	0.724972	R	hypothetical protein
PP_1212	PP_1212	0.401587	0.661184	-0.932352	0.616791	-0.499981	0.0439335	-0.309915	0.377208	-0.50512	0.440366	-0.0787752	0.889392	-0.514706	0.355598	S	hypothetical protein
PP_1213	aspS	-0.123677	0.951721	0.22446	1	-1.01476	3.75304e-06	-0.490351	0.0855812	-0.88448	0.0108229	-0.369805	0.262807	-1.17256	0.000139769	J	aspartyl-tRNA synthetase
PP_1214	PP_1214	-0.115598	0.95492	0.0817859	1	-1.04088	1.89476e-06	-0.482219	0.0954742	-0.798276	0.0173043	-0.230561	0.544803	-0.94518	0.00251587	S	hypothetical protein
PP_1215	ruvC	-0.180635	0.897166	-0.258947	1	-0.759547	0.000782263	0.0117051	1	-0.523064	0.162126	-0.021914	0.992066	-0.459096	0.202394	L	Holliday junction resolvase
PP_1216	ruvA	0.161372	0.906706	-0.031447	1	-0.431434	0.0480637	-0.0248558	0.98801	-0.362155	0.32023	-0.431678	0.186734	-0.709152	0.0180954	L	Holliday junction DNA helicase RuvA
PP_1217	ruvB	-0.217582	0.846417	0.113297	1	-0.510173	0.00920685	-0.193082	0.545239	-0.403591	0.22134	-0.410624	0.189443	-0.731352	0.0152351	L	Holliday junction DNA helicase RuvB
PP_1218	PP_1218	0.0602169	1	0.355501	1	-0.816831	2.805e-05	-0.292672	0.354787	-0.864288	0.00853751	0.28328	0.433384	-0.496034	0.126317	R	hypothetical protein
PP_1219	tolQ	-0.0100053	1	0.0649559	1	-0.645801	0.00651195	-0.416453	0.176623	-0.649365	0.0699434	0.0161897	1	-0.548007	0.111009	U	biopolymer transport protein TolQ
PP_1220	tolR	0.0286556	1	0.221483	1	-0.739861	8.51837e-05	-0.490559	0.0852986	-0.704346	0.0255616	0.133066	0.753595	-0.489297	0.11551	U	biopolymer transport protein TolR
PP_1221	tolA	0.0948463	0.972583	0.406301	1	-0.248964	0.299009	-0.210026	0.522167	-0.459574	0.188611	0.213308	0.592276	-0.163612	0.667113	D	biopolymer transport protein TolA
PP_1222	tolB	-0.0946546	0.970656	0.399456	1	-0.835725	0.000204017	-0.640172	0.0223408	-0.774088	0.0255502	-0.0427689	0.946919	-0.734317	0.0232019	U	translocation protein TolB
PP_1223	oprL	0.115864	0.961714	0.155695	1	-0.980211	2.8509e-05	-0.315458	0.377208	-0.948907	0.0132956	-0.266707	0.485145	-1.134	0.000499602	M	peptidoglycan-associated lipoprotein OprL
PP_1224	PP_1224	-0.210754	0.88593	0.105449	1	-1.25394	4.76591e-08	-0.623405	0.0372891	-1.2602	0.000291976	0.148003	0.744265	-1.02856	0.0010311	S	hypothetical protein
PP_1225	PP_1225	0.162908	0.94901	0.302847	1	-0.553384	0.00255961	-0.338111	0.260935	-0.381307	0.270055	0.787468	0.0336051	0.487201	0.236941	O	radical SAM domain-containing protein
PP_1226	exsB	0.236842	0.862751	0.138396	1	-0.315626	0.18613	-0.0125576	1	-0.232691	0.583949	0.578806	0.083296	0.43403	0.208148	R	exoenzyme S synthesis protein B
PP_1227	PP_1227	-0.339554	0.699283	-0.259907	1	-0.335362	0.130609	0.33115	0.31085	0.271677	0.551695	0.981964	0.000201414	1.3393	0.000177545	P	cation efflux protein
PP_1228	PP_1228	-0.464397	0.743375	-0.173365	1	0.00713352	1	0.494826	0.282121	0.711939	0.173496	2.79854	1.25474e-13	3.59503	9.23659e-18	N	methyl-accepting chemotaxis transducer
PP_1229	PP_1229	-0.0269338	1	-0.206998	1	0.282751	0.423319	0.71914	0.140592	0.891036	0.0697516	3.05745	3.985e-12	4.03034	6.10644e-22	E	amino acid ABC transporter permease
PP_1230	PP_1230	0.255473	0.828507	0.134737	1	-0.39735	0.0897036	0.00721316	1	-0.185317	0.651395	-0.398516	0.233007	-0.501384	0.129673	S	hypothetical protein
PP_1231	nadA	-0.340642	0.742057	-0.0987912	1	-0.418446	0.0647446	-0.126216	0.726205	-0.294698	0.430083	-0.0545198	0.919251	-0.264967	0.457809	H	quinolinate synthetase
PP_1232	PP_1232	0.122545	0.9494	-0.0704589	1	-0.230284	0.344747	-0.0632168	0.887209	-0.117062	0.790092	-0.305421	0.398613	-0.339303	0.329481	R	hypothetical protein
PP_1233	PP_1233	0.363073	0.813784	0.122719	1	-0.0193941	0.996355	-0.208018	0.766524	0.0327525	1	0.295826	0.655038	0.414368	0.453345	O	SirA family protein
PP_1234	PP_1234	-0.0469981	1	-0.172219	1	0.224629	0.325465	0.305252	0.337657	0.281477	0.451521	0.447793	0.136282	0.812727	0.00818534	R	hypothetical protein
PP_1235	PP_1235	-0.0229901	1	0.123092	1	-0.648638	0.000429272	-0.293795	0.330571	-0.59705	0.0586404	-0.129004	0.758028	-0.644222	0.0303047	O	alkyl hydroperoxide reductase
PP_1236	PP_1236	-0.468599	0.478451	-0.0939201	1	-0.62759	0.00299602	-0.504304	0.0797399	-0.72544	0.042502	-0.44799	0.155193	-1.09236	0.000587633	E	glycine cleavage system transcriptional repressor
PP_1237	dapA	-0.30397	0.817953	0.0281849	1	-0.494958	0.0305879	-0.343671	0.242362	-0.620008	0.0906011	-0.493256	0.180987	-1.03343	0.00383603	E	dihydrodipicolinate synthase
PP_1238	PP_1238	-0.302751	0.772098	0.105461	1	-0.761673	0.00048351	-0.324895	0.289329	-0.655908	0.0591726	-0.16347	0.691465	-0.735699	0.0191212	M	lipoprotein
PP_1239	PP_1239	-0.346507	0.721635	-0.103649	1	-0.833177	0.000133667	-0.39422	0.188816	-0.760205	0.0268349	0.124722	0.791688	-0.554079	0.10072	R	beta-lactamase domain-containing protein
PP_1240	purC	-0.425334	0.604893	0.272829	1	-1.13665	2.21607e-06	-0.376735	0.244767	-0.918091	0.011682	-0.163329	0.713416	-0.997674	0.00166682	F	phosphoribosylaminoimidazolesuccinocarboxamide synthase
PP_1241	PP_1241	0.807716	0.727918	-0.284771	1	-0.0645359	0.945165	0.175625	0.848145	0.460148	0.498723	2.38268	0.00135959	2.91848	3.59231e-05	K	hypothetical protein
PP_1242	PP_1242	-3.02247	0.859964	-2.94205	1	-1.87955	0.179286	-2.755	0.170814	-2.39966	0.180182	1.8234	0.318133	-0.464105	1	-	hypothetical protein
PP_1243	PP_1243	-2.19479	1	-2.12618	1	-1.58447	0.41567	-4.32364	0.217168	-4.59598	0.14419	1.86889	0.464746	-2.55596	1	-	hypothetical protein
PP_1244	PP_1244	0.349986	0.90512	0.849821	1	0.0382714	0.980971	0.0881095	0.948381	0.562445	0.269201	2.35556	3.1141e-05	2.99821	1.12302e-08	-	hypothetical protein
PP_1245	PP_1245	-0.219511	0.881622	0.255301	1	-0.613952	0.00435642	-0.184731	0.572899	-0.5291	0.128463	-0.289955	0.443909	-0.735508	0.0256017	M	hypothetical protein
PP_1246	PP_1246	-0.399663	0.638612	0.357461	1	-0.397559	0.0898968	-0.225568	0.47111	-0.33052	0.362775	-0.661368	0.0241536	-0.910467	0.0032849	S	hypothetical protein
PP_1247	PP_1247	0.0205259	1	0.221648	1	-0.503125	0.0252655	-0.199885	0.525614	-0.422792	0.232751	-0.564503	0.0577585	-0.905829	0.00353619	-	hypothetical protein
PP_1248	PP_1248	0.0434996	1	-0.203757	1	-0.376404	0.0641488	-0.142826	0.681227	-0.500358	0.128155	-0.477737	0.125135	-0.89553	0.00378343	E	amino acid transporter LysE
PP_1249	PP_1249	0.0591645	0.999249	-1.31038	0.0386911	-1.19173	0.000310326	-1.72767	1.16699e-07	-1.18063	0.165753	-0.114824	0.812075	-1.22765	0.0903049	-	hypothetical protein
PP_1250	PP_1250	0	1	0	1	0	1	5.12548e-15	1	0	1	0	1	0	1	L	group II intron-encoding maturase
PP_1251	mqo-2	-0.627919	0.595649	-0.1462	1	-0.605241	0.00626868	-0.343362	0.240172	-0.447699	0.215268	0.230593	0.552414	-0.131822	0.751916	R	malate:quinone oxidoreductase
PP_1252	PP_1252	-0.803852	0.686125	-0.0863098	1	-0.808643	0.0917848	-0.176135	0.896266	-0.340195	0.713157	0.334989	0.730752	0.0867884	0.986411	L	group II intron-encoding maturase
PP_1253	PP_1253	0.206952	0.884235	0.403937	1	-0.766917	0.00697158	-0.112094	0.831729	-0.337073	0.541559	0.0850381	0.897629	-0.17083	0.761553	K	ArsR family transcriptional regulator
PP_1254	xenA	0.539422	0.40279	0.143892	1	0.14759	0.603417	0.24417	0.488436	0.382317	0.383316	-0.23114	0.602635	0.235753	0.596282	C	xenobiotic reductase A
PP_1255	PP_1255	-0.449905	0.699283	0.0225414	1	0.462633	0.15933	0.31633	0.48112	0.487671	0.333282	0.642661	0.190945	1.21391	0.00478975	E	FAD dependent oxidoreductase
PP_1256	PP_1256	-0.403029	0.684588	-0.096392	1	0.265849	0.324538	0.144112	0.759083	0.395962	0.332141	0.297348	0.533266	0.776634	0.0257866	C	ketoglutarate semialdehyde dehydrogenase
PP_1257	PP_1257	0.308195	0.80189	0.122386	1	-0.000823919	1	0.456444	0.305079	0.327346	0.546678	0.201039	0.761565	0.61377	0.205651	E	dihydrodipicolinate synthase
PP_1258	PP_1258	-0.109211	1	-0.51671	1	0.583102	0.085794	0.639878	0.16661	0.457883	0.460627	0.297329	0.696199	0.842872	0.132094	E	proline racemase
PP_1259	PP_1259	-0.149107	1	-0.00125618	1	0.678623	0.106449	0.627677	0.299061	0.586675	0.387454	1.45425	0.0270289	2.12144	7.34072e-05	E	amino acid ABC transporter permease
PP_1260	PP_1260	0	1	0	1	0	1	5.12548e-15	1	0	1	0	1	0	1	-	ISPpu9, transposase
PP_1261	PP_1261	-0.00840785	1	-0.251837	1	0.282696	0.240571	0.22163	0.498852	0.00305762	1	0.183978	0.641923	0.269624	0.448812	C	2-hydroxyacid dehydrogenase
PP_1262	PP_1262	0.549244	0.488423	0.124373	1	0.211296	0.369419	0.106665	0.780579	-0.0858574	0.858512	0.279497	0.424014	0.275135	0.41591	K	LysR family transcriptional regulator
PP_1263	PP_1263	-0.965929	0.0205026	-0.208741	1	1.34625	4.21175e-07	0.963569	0.00442901	0.962565	0.0218783	1.02884	0.000487263	2.07648	7.8956e-09	M	NodT family RND efflux system outer membrane lipoprotein
PP_1264	PP_1264	-1.21309	0.0225915	0.200566	1	1.57024	3.47682e-08	1.10015	0.00299413	1.12518	0.00776529	1.64614	1.61114e-07	2.85319	1.76774e-16	S	fusaric acid resistance protein
PP_1265	PP_1265	-3.55615	0.678216	1.42686	1	1.74694	1.71889e-06	0.128052	0.987696	0.877023	0.199406	3.40667	0.000164974	4.37578	2.40942e-07	-	hypothetical protein
PP_1266	PP_1266	-1.14106	0.0412466	-0.19377	1	1.49834	1.82909e-11	0.885103	0.00256314	0.834645	0.0210806	0.933528	0.000632475	1.85216	7.3973e-09	V	secretion protein HlyD family protein
PP_1267	PP_1267	0.0207482	1	0.292625	1	1.39641	2.96752e-13	0.369884	0.301109	0.702347	0.0345939	0.460851	0.224488	1.24676	7.78222e-05	-	hypothetical protein
PP_1268	PP_1268	-0.499029	0.490776	-0.0227751	1	1.07264	3.78604e-05	0.150913	0.755688	0.257913	0.569328	-0.359828	0.39771	-0.0188552	0.999974	-	regulator PrlF
PP_1269	PP_1269	-0.222134	1	1.40213	1	-0.289419	0.694179	-1.15481	0.16661	-0.575722	0.566433	1.08269	0.213547	0.620807	0.565135	T	universal stress protein
PP_1270	PP_1270	-0.0124114	1	-0.0170686	1	-0.2117	0.397163	-0.219047	0.578755	-0.432462	0.243355	-0.224446	0.581186	-0.572647	0.0806807	K	LysR family transcriptional regulator
PP_1271	PP_1271	-0.372935	0.678216	-0.510113	1	0.159302	0.498059	0.136441	0.73891	-0.078025	0.890384	-0.0420935	0.963814	-0.0374054	0.951832	G	major facilitator superfamily transporter
PP_1272	PP_1272	0.0255523	1	0.503883	1	0.569563	0.0479985	0.551765	0.202794	0.683234	0.126827	0.0998696	0.897547	0.867635	0.0280034	V	secretion protein HlyD family protein
PP_1273	PP_1273	0.0690968	0.995148	0.00205178	1	0.433942	0.0647668	0.543836	0.0824116	0.538262	0.135518	0.234726	0.605307	0.858119	0.00939954	M	NodT family RND efflux system outer membrane lipoprotein
PP_1274	PP_1274	0.271161	0.808145	-0.0931992	1	0.00412724	1	0.112644	0.806079	-0.0984761	0.852234	-0.663454	0.0263734	-0.677348	0.0284227	R	short chain dehydrogenase
PP_1275	PP_1275	0.0402665	1	-0.271751	1	-0.103889	0.78021	-0.193584	0.680603	0.0563916	0.956494	-0.699507	0.125278	-0.560426	0.255391	-	hypothetical protein
PP_1276	PP_1276	-0.810212	0.801308	-0.333118	1	0.388629	0.638286	-0.681279	0.503866	-0.309821	0.912897	-0.0399669	1	-0.22954	0.963117	-	hypothetical protein
PP_1277	algA	-0.0608524	0.99746	0.283955	1	0.0804084	0.768858	-0.103035	0.812055	-0.151738	0.702442	-0.115268	0.807018	-0.185403	0.622626	M	mannose-1-phosphate guanylyltransferase
PP_1278	algF	0.7282	0.497604	0.757927	1	0.589391	0.120887	-0.0747661	0.961974	0.71638	0.282594	0.556909	0.488333	1.3569	0.0251398	-	alginate O-acetyltransferase
PP_1279	algJ	-0.177621	0.958534	-0.29103	1	0.449214	0.106841	0.321726	0.446461	0.381547	0.434813	0.171255	0.78414	0.638845	0.133849	-	alginate O-acetylation protein AlgJ
PP_1280	algI	0.361445	0.765913	0.327714	1	0.406061	0.143199	0.216236	0.632748	0.304875	0.538064	0.621165	0.184416	1.00807	0.0119715	M	alginate o-acetyltransferase AlgI
PP_1281	algL	-0.11272	0.980813	0.0969267	1	0.0376664	0.986037	0.0452447	0.974525	0.0634023	0.976476	0.429322	0.491471	0.575496	0.271213	-	poly(beta-D-mannuronate) lyase
PP_1282	algX	0.0761173	1	-0.184982	1	0.697426	0.0253978	0.880954	0.0209861	0.63324	0.206869	0.347193	0.595421	1.07014	0.0174123	-	alginate biosynthesis protein AlgX
PP_1283	PP_1283	0.0918994	0.996665	-0.117856	1	0.377423	0.169647	0.27859	0.47876	0.376904	0.403975	0.58242	0.199149	1.04057	0.00997335	-	carbohydrate-binding and sugar hydrolysis protein
PP_1284	algE	0.386452	0.747359	0.432059	1	0.709962	0.00414771	0.589711	0.0970481	0.722073	0.0834625	0.970489	0.0217276	1.77564	8.2565e-06	-	outer membrane protein AlgE
PP_1285	algK	0.674121	0.405941	0.484082	1	0.790068	0.00245044	0.620205	0.0961288	0.637213	0.165032	0.983108	0.0356472	1.70501	9.45613e-05	R	Sel1 domain-containing protein repeat-containing protein
PP_1286	PP_1286	0.203071	0.922755	0.624219	1	0.571204	0.0685503	0.343487	0.515524	0.500282	0.354515	1.29955	0.0092701	1.88461	6.44786e-05	-	type IV pilus assembly PilZ
PP_1287	PP_1287	0.122764	0.94901	-0.0260419	1	0.717743	0.0017832	0.56555	0.100944	0.584456	0.144443	0.599996	0.162323	1.27201	0.00075273	M	alginate biosynthesis protein Alg8
PP_1288	algD	1.43066	0.00490417	1.57677	0.12651	1.08732	8.41119e-06	0.299168	0.47467	0.323858	0.517784	1.17869	0.00656899	1.58774	0.000493219	M	GDP-mannose 6-dehydrogenase
PP_1289	PP_1289	-0.188976	0.875555	0.0701846	1	-0.993902	6.48835e-07	-0.923876	0.00156945	-1.25408	8.67325e-05	-0.255674	0.463502	-1.42789	2.76355e-06	S	hypothetical protein
PP_1290	PP_1290	0.248172	0.820833	0.0396532	1	0.36388	0.135961	0.335021	0.349442	0.35783	0.355039	-0.102136	0.872198	0.341456	0.336736	G	polysaccharide deacetylase
PP_1291	PP_1291	0.566371	0.678216	-0.0847482	1	1.22074	2.87587e-08	0.830737	0.00304273	1.57047	0.00027866	-0.708893	0.144849	0.937488	0.0605089	T	PhoH family protein
PP_1292	moaC	0.409698	0.572674	0.368684	1	-0.286466	0.2975	-0.250071	0.523259	-0.149407	0.842963	-0.452881	0.25297	-0.524652	0.240551	H	molybdenum cofactor biosynthesis protein MoaC
PP_1293	moaD	-0.682597	0.798252	0.397593	1	-0.0451572	1	-0.826046	0.230172	0.222072	0.867195	-0.202852	0.925377	0.117053	0.936156	H	molybdopterin converting factor subunit 1
PP_1294	moaE	-0.00319909	1	0.0601775	1	0.105267	0.82079	-0.196296	0.755688	0.506532	0.341581	-1.08491	0.00321512	-0.501546	0.217532	H	molybdopterin biosynthesis protein MoaE
PP_1295	rhlB	-0.152726	0.919448	-0.0109754	1	-0.513557	0.019735	-0.34677	0.268243	-0.480632	0.180865	-0.452208	0.152669	-0.850164	0.0057384	L	ATP-dependent RNA helicase RhlB
PP_1296	estB	-0.0636989	0.994396	-0.148941	1	-0.375257	0.124082	-0.285219	0.449474	-0.308519	0.439447	-0.586645	0.0754337	-0.812877	0.0120533	R	carboxylesterase
PP_1297	aapJ	2.44159	0.00449378	-0.418173	1	0.299456	0.18038	0.363626	0.221485	0.373433	0.267134	-0.491701	0.104114	-0.0364259	0.952694	E	amino acid ABC transporter substrate-binding protein
PP_1298	aapQ	0.904223	0.329751	-0.643268	1	0.289622	0.20402	0.182482	0.635901	0.332585	0.350679	0.368734	0.337821	0.785315	0.0144561	E	polar amino acid ABC transporter permease
PP_1299	aapM	-0.0943409	0.979746	-1.11066	0.234344	0.299205	0.295577	0.366587	0.325042	0.527435	0.200448	0.356005	0.424014	0.967053	0.00507798	E	polar amino acid ABC transporter inner membrane subunit
PP_1300	aapP	0.0497435	1	-0.598998	1	0.181992	0.458702	0.300716	0.363551	0.220825	0.580823	0.268802	0.510745	0.574035	0.0867564	E	general amino acid ABC transporter ATP-binding protein
PP_1301	algW	-0.145776	0.93993	-0.110203	1	-0.500857	0.0170748	-0.349977	0.235851	-0.517859	0.135272	0.149283	0.709498	-0.284094	0.401337	O	2-alkenal reductase
PP_1302	PP_1302	-0.205828	0.863926	-0.357149	1	-0.387577	0.0553815	-0.44145	0.136762	-0.400732	0.243722	-0.550504	0.0724184	-0.867384	0.00579048	S	hypothetical protein
PP_1303	cysD	-0.515176	0.587562	0.37353	1	-1.27496	4.90712e-09	-0.784245	0.0053252	-1.46855	1.12761e-05	-0.103541	0.839315	-1.49113	4.92383e-06	E	sulfate adenylyltransferase subunit 2
PP_1304	cysNC	-0.553673	0.450915	0.241335	1	-0.850483	9.40797e-05	-0.542267	0.0732396	-0.964014	0.00671576	-0.456581	0.138374	-1.33975	1.47894e-05	P	bifunctional sulfate adenylyltransferase subunit 1/adenylylsulfate kinase
PP_1305	PP_1305	2.36747	9.00409e-05	0.143229	1	0.666035	0.29044	0.0401665	1	-0.24984	0.872964	0.275194	0.856229	0.123969	0.964367	-	Pyocin S-type immunity protein
PP_1306	PP_1306	0.169042	0.922755	-0.725928	1	0.524127	0.0187205	0.335412	0.343032	0.18032	0.694293	0.395435	0.316932	0.659502	0.0602729	-	pyocin S-type Killer domain-containing protein
PP_1307	PP_1307	0.974265	0.126872	0.0314497	1	0.230048	0.518976	-0.321351	0.529589	0.0106294	1	0.369827	0.573885	0.469078	0.414328	K	AsnC family transcriptional regulator
PP_1308	mdeA	-0.096282	0.970656	-0.475063	1	1.22164	1.48844e-08	0.463773	0.194319	0.867576	0.00924577	-0.0049204	1	0.9446	0.00251243	E	methionine gamma-lyase
PP_1309	PP_1309	0.352727	0.686829	0.22136	1	-0.375197	0.0799875	-0.178364	0.624354	-0.230221	0.604655	-0.686633	0.0120402	-0.838061	0.0109458	S	hypothetical protein
PP_1310	PP_1310	0.212029	0.846417	-0.20249	1	-0.0601	0.829717	-0.0944158	0.839874	-0.119392	0.777857	-0.174775	0.666842	-0.212073	0.541578	R	hypothetical protein
PP_1311	PP_1311	0.206608	0.871762	0.430383	1	-0.264125	0.295752	-0.109395	0.774959	-0.307596	0.403975	-0.242601	0.513679	-0.46703	0.155638	J	tryptophanyl-tRNA synthetase
PP_1312	PP_1312	-0.0463475	1	0.336429	1	-0.464928	0.0419515	-0.321506	0.2712	-0.390802	0.294951	0.516816	0.157649	0.210765	0.624065	R	AFG1 family ATPase
PP_1313	PP_1313	0.700688	0.328964	-0.104447	1	-0.209161	0.417402	-0.117982	0.771877	-0.186786	0.672131	0.433273	0.192641	0.333655	0.34821	K	AraC family transcriptional regulator
PP_1314	PP_1314	0.0938232	0.97734	-0.240084	1	-0.117087	0.658129	0.0739716	0.864223	0.197829	0.621912	-0.702016	0.0160601	-0.421497	0.205704	C	aldo/keto reductase
PP_1315	rplM	-0.236141	0.863926	0.275491	1	-0.889459	0.000139594	-0.280943	0.426579	-1.08118	0.00290041	-0.145166	0.753652	-1.14383	0.000403629	J	50S ribosomal protein L13
PP_1316	rpsI	-0.113343	0.970505	0.48227	1	-1.04396	5.36561e-06	-0.157348	0.701552	-1.17801	0.000702336	-0.218327	0.6324	-1.31231	0.000103771	J	30S ribosomal protein S9
PP_1317	petA	-2.40731	8.78206e-09	-0.326365	1	-0.633583	0.00493852	0.330218	0.269945	-0.0576671	0.937346	-1.90479	4.45578e-13	-1.8846	5.98798e-08	C	ubiquinol-cytochrome c reductase, iron-sulfur subunit
PP_1318	petB	-1.90454	8.79924e-06	0.154751	1	-0.588999	0.0114741	0.528352	0.063642	0.199564	0.62858	-1.33475	2.79795e-07	-1.05572	0.000635372	C	ubiquinol--cytochrome c reductase, cytochrome b
PP_1319	petC	-1.70126	0.000212922	0.167834	1	-0.41148	0.0769353	0.607873	0.0345839	0.311597	0.414799	-1.20694	4.20296e-05	-0.816068	0.0169334	C	ubiquinol--cytochrome c reductase, cytochrome c1
PP_1320	sspA	-0.292848	0.747359	-0.179335	1	-0.909391	1.83427e-05	-0.470235	0.112567	-0.875467	0.0177101	-0.0415883	0.949422	-0.835831	0.0101618	O	stringent starvation protein A
PP_1321	sspB	-0.18005	0.884235	0.161471	1	-0.946765	4.21967e-07	-0.376878	0.20922	-0.734973	0.0229912	-0.138949	0.740717	-0.79069	0.00906605	R	ClpXP protease specificity-enhancing factor
PP_1322	PP_1322	-0.14166	0.922856	0.173768	1	-0.630292	0.00177966	-0.342006	0.304284	-0.6096	0.0691659	-0.00183093	1	-0.529483	0.0879369	R	transport-associated protein
PP_1323	gmhA	-0.0325037	1	0.19404	1	-0.548297	0.0127615	-0.338692	0.280751	-0.640284	0.0583386	0.215357	0.599051	-0.339931	0.307446	G	phosphoheptose isomerase
PP_1324	PP_1324	-0.315061	0.727918	-0.591345	1	-0.46141	0.158848	-0.908036	0.0158384	-0.509079	0.482262	-0.0311235	0.987295	-0.465401	0.443414	L	hypothetical protein
PP_1325	PP_1325	-0.403916	0.649112	0.0886525	1	-0.365115	0.120905	-0.211002	0.504006	-0.286039	0.439447	-0.4787	0.132258	-0.681933	0.0328352	R	LppC family lipoprotein
PP_1326	PP_1326	-0.437344	0.553187	-0.331202	1	-0.108912	0.68745	0.00554635	1	-0.0908921	0.856399	-0.487124	0.126675	-0.495162	0.131962	R	uroporphyrin-III C/tetrapyrrole methyltransferase
PP_1328	PP_1328	0.167836	0.914171	0.24494	1	-0.0703273	0.82079	-0.294182	0.341904	-0.248016	0.578049	-0.0592897	0.916504	-0.229149	0.586991	S	cell division protein MraZ
PP_1329	mraW	-0.045818	1	-0.258705	1	0.261106	0.271167	-0.00945739	1	-0.0264659	0.980469	-0.153203	0.7174	-0.0959637	0.817109	M	S-adenosyl-methyltransferase MraW
PP_1330	ftsL	0.0643894	0.99641	-0.653149	1	0.420514	0.0384072	-0.185484	0.581245	0.159057	0.69426	0.246578	0.515117	0.489169	0.131044	D	cell division protein FtsL
PP_1331	ftsI	0.0401166	1	-0.154031	1	0.179123	0.469049	0.0572501	0.899156	0.191023	0.661511	0.411901	0.199555	0.688486	0.0358459	M	peptidoglycan glycosyltransferase
PP_1332	murE	0.146311	0.929364	8.08766e-05	1	-0.105274	0.698339	-0.0672444	0.87971	-0.0101323	1	-0.0936181	0.842009	-0.0194202	0.985964	M	UDP-N-acetylmuramoylalanyl-D-glutamate--2, 6-diaminopimelate ligase
PP_1333	murF	0.223776	0.856124	0.0573532	1	-0.203431	0.417349	-0.139098	0.692114	-0.174214	0.674138	-0.145581	0.735033	-0.236725	0.515098	M	UDP-N-acetylmuramoylalanyl-D-glutamyl-2, 6-diaminopimelate--D-alanyl-D-alanyl ligase
PP_1334	mraY	-0.06729	0.98783	-0.0833412	1	-0.18063	0.477895	-0.229485	0.475235	-0.231683	0.560903	-0.130585	0.76343	-0.27864	0.414739	M	phospho-N-acetylmuramoyl-pentapeptide- transferase
PP_1335	murD	0.085197	0.979746	0.0840348	1	-0.319875	0.162681	-0.116088	0.754302	-0.291344	0.443877	-0.050955	0.926022	-0.25765	0.464929	M	UDP-N-acetylmuramoyl-L-alanyl-D-glutamate synthetase
PP_1336	ftsW	0.10444	0.961927	-0.0673555	1	-0.0712028	0.804009	-0.127118	0.725349	-0.225182	0.564028	-0.19748	0.609452	-0.339682	0.312293	D	cell division protein FtsW
PP_1337	murG	-0.146981	0.927717	-0.101377	1	-0.402039	0.100044	-0.358112	0.261064	-0.604389	0.109048	-0.435069	0.200943	-0.956881	0.00286117	M	UDPdiphospho-muramoylpentapeptide beta-N- acetylglucosaminyltransferase
PP_1338	murC	-0.0521482	1	0.13893	1	-0.513164	0.0254643	-0.299002	0.344732	-0.5263	0.149382	-0.231422	0.549868	-0.674504	0.0310536	M	UDP-N-acetylmuramate--L-alanine ligase
PP_1339	ddl	0.235507	0.831464	0.0698454	1	0.116557	0.675878	-0.122595	0.771513	-0.121628	0.801307	-0.292245	0.419112	-0.331174	0.340037	M	D-alanine--D-alanine ligase
PP_1340	ftsQ	-0.0540922	1	-0.0448893	1	-0.105458	0.685213	-0.0382537	0.945767	-0.377381	0.308571	-0.543872	0.0737209	-0.840003	0.00815001	M	cell division protein FtsQ
PP_1341	ftsA	0.126146	0.94646	0.302697	1	-0.179015	0.476027	-0.161429	0.641378	-0.454092	0.199379	-0.217625	0.573885	-0.589759	0.0684989	D	cell division protein FtsA
PP_1342	ftsZ	0.311433	0.790057	0.37617	1	-0.469164	0.0398583	-0.395995	0.222327	-0.596104	0.126784	-0.303611	0.392545	-0.819708	0.0134232	D	cell division protein FtsZ
PP_1343	lpxC	0.250103	0.84255	0.287999	1	-0.808825	0.000472039	-0.442627	0.163096	-0.905786	0.0130013	0.00921989	1	-0.813665	0.0131676	M	UDP-3-O-[3-hydroxymyristoyl] N-acetylglucosamine deacetylase
PP_1344	PP_1344	0.203304	0.859188	-0.291381	1	-0.209358	0.35431	0.0696706	0.899156	-0.331779	0.343376	-0.075398	0.887108	-0.32219	0.340734	S	hypothetical protein
PP_1345	secA	0.515754	0.50512	0.42344	1	-0.813834	0.000192903	-0.450985	0.116796	-0.707855	0.0452356	-0.0400954	0.950988	-0.666154	0.040057	U	preprotein translocase subunit SecA
PP_1346	argJ	0.175662	0.911527	0.400976	1	-0.998273	1.41791e-05	-0.628328	0.0401013	-0.97305	0.00354073	-0.259864	0.509314	-1.1495	0.000287562	E	bifunctional ornithine acetyltransferase/N-acetylglutamate synthase
PP_1347	PP_1347	0.296659	0.774064	0.697568	0.869794	-0.537802	0.0179339	-0.686164	0.0319106	-0.50097	0.178808	-0.396511	0.233169	-0.81505	0.00983073	O	glutathione S-transferase
PP_1348	PP_1348	0.160959	0.912602	0.403622	1	-0.66756	0.00143986	-0.544631	0.0996503	-0.666082	0.0552306	-0.647016	0.0256954	-1.2306	8.36807e-05	H	hypothetical protein
PP_1349	PP_1349	0.19633	0.861707	0.353384	1	0.0358814	0.969076	-0.130841	0.805135	-0.148787	0.804814	-0.507313	0.207965	-0.578729	0.0961747	S	ATP--cobalamin adenosyltransferase
PP_1350	PP_1350	0.0898798	0.968787	0.0989727	1	0.381258	0.04604	0.20284	0.544655	0.326743	0.336696	0.0844179	0.86118	0.495653	0.114333	T	multi-sensor signal transduction histidine kinase
PP_1351	PP_1351	-0.5284	0.375189	-0.332794	1	-0.283119	0.191139	-0.0506216	0.916815	-0.240896	0.508394	-0.671248	0.0179863	-0.828279	0.0074614	H	2-dehydropantoate 2-reductase
PP_1352	PP_1352	0.0819499	0.979135	0.423873	1	-1.0256	3.75304e-06	-0.372009	0.269945	-1.08451	0.00208136	-0.105187	0.834586	-1.10642	0.000499602	S	nucleotide-binding protein
PP_1353	PP_1353	-0.115949	0.958534	0.327667	1	-0.700996	0.0025645	-0.459673	0.130027	-0.872052	0.0131251	-0.103687	0.850223	-0.892311	0.00945226	M	mechanosensitive ion channel protein MscS
PP_1354	PP_1354	-0.307495	0.822271	-0.0842091	1	0.398598	0.0781071	0.319546	0.285831	0.273389	0.543179	0.525949	0.0938229	0.886691	0.0143615	G	major facilitator superfamily transporter
PP_1355	ampG	-0.237325	0.860673	-0.191421	1	0.323634	0.169647	0.239597	0.440383	0.476372	0.207843	0.98762	0.000415295	1.54856	1.46641e-06	-	AmpG-related permease
PP_1356	PP_1356	0.129429	0.95492	-0.309334	1	0.452379	0.0453621	0.221413	0.527189	0.482179	0.170994	0.771855	0.04047	1.34103	9.8678e-05	L	hypothetical protein
PP_1357	PP_1357	0.572256	0.40279	0.442556	1	0.491573	0.0288576	0.395846	0.237093	0.689664	0.0725396	1.92364	5.74392e-14	2.70107	1.08175e-14	-	hypothetical protein
PP_1358	PP_1358	0.519534	0.462642	0.159921	1	0.0716908	0.80589	0.132528	0.707372	0.202769	0.625883	0.0988421	0.829738	0.386555	0.261563	P	hypothetical protein
PP_1359	fxsA	1.39229	0.00165612	0.605847	1	0.16496	0.485022	0.101617	0.79655	0.279889	0.436882	0.267409	0.479384	0.633166	0.0442555	R	FxsA protein
PP_1360	groES	2.19665	1.99591e-07	1.93096	0.0685397	-1.06905	2.37766e-05	-1.31863	2.79654e-05	-0.516575	0.273233	0.790567	0.013657	0.354007	0.373373	O	co-chaperonin GroES
PP_1361	groEL	1.86679	0.000129181	2.01101	0.0691925	-1.22702	1.40317e-06	-1.34147	1.50312e-05	-0.869765	0.033625	0.551373	0.175287	-0.235986	0.589003	O	molecular chaperone GroEL
PP_1362	pykA	-0.700674	0.244598	0.0792195	1	-1.16953	2.22346e-07	-0.502196	0.0803007	-0.901851	0.0113849	-0.538101	0.0776288	-1.35889	1.57681e-05	G	pyruvate kinase
PP_1363	PP_1363	-0.0190612	1	-0.212591	1	-0.771155	0.00115813	0.0628447	0.917082	0.0655206	0.920209	-0.197251	0.661618	-0.049528	0.931686	-	hypothetical protein
PP_1364	PP_1364	0.294928	0.752239	0.118778	1	-0.0422923	0.887885	0.129031	0.730772	-0.0216775	1	-0.117314	0.81617	-0.0558052	0.92758	-	type IV pilus assembly PilZ
PP_1365	sbcB	0.221651	0.837406	0.157006	1	-0.28392	0.212949	0.169727	0.623826	0.167586	0.713157	0.617783	0.0309677	0.871507	0.0102483	L	exonuclease I
PP_1366	turA	-10.6053	3.51394e-59	0.567058	1	-9.43849	2.50258e-160	-0.648138	0.0202895	-1.05389	0.00242841	0.222732	0.558765	-0.749909	0.0176187	-	transcriptional regulator MvaT, P16 subunit
PP_1367	purU_1	-0.242302	0.846417	0.173251	1	-1.08453	2.07993e-06	-0.560951	0.0543234	-1.05267	0.00188943	-0.0786913	0.887108	-1.04796	0.00152693	F	formyltetrahydrofolate deformylase
PP_1368	PP_1368	-0.251709	0.828507	-0.222659	1	0.32158	0.0969575	0.285272	0.343813	0.484327	0.203087	1.02946	0.000489107	1.59737	6.27275e-06	S	hypothetical protein
PP_1369	PP_1369	-0.112758	0.966891	-0.193491	1	0.595488	0.0058446	0.43907	0.184767	0.773232	0.0280974	0.397057	0.336175	1.25459	0.000194446	R	hypothetical protein
PP_1370	PP_1370	0.291877	0.77205	-0.0804647	1	0.652997	0.00141141	0.559745	0.0650722	0.811096	0.0161793	0.586821	0.0888761	1.48082	2.1764e-06	M	glycoside hydrolase family protein
PP_1371	PP_1371	0.462353	0.535903	-0.107617	1	0.366295	0.138416	0.26911	0.421477	0.292181	0.488792	0.148991	0.75714	0.52405	0.164691	N	methyl-accepting chemotaxis transducer
PP_1372	PP_1372	0.542607	0.444963	0.0244235	1	0.159413	0.546525	0.270912	0.426579	0.389523	0.287924	-0.110663	0.814274	0.360072	0.278664	R	hypothetical protein
PP_1373	PP_1373	-0.53284	0.594128	0.190903	1	-0.772889	0.000335612	-0.387635	0.181511	-0.600696	0.0939214	0.439033	0.196882	-0.0766158	0.870498	P	phosphate transporter
PP_1374	PP_1374	-0.744369	0.738078	-0.319435	1	-1.04004	0.0320035	-2.15226	0.000164225	-1.19609	0.230079	0.157324	0.903683	-0.931381	0.425762	-	hypothetical protein
PP_1375	pcaR	-1.05593	0.0385734	-0.123765	1	-0.481823	0.0178991	-0.0584177	0.899706	-0.126884	0.765585	-0.527369	0.0945999	-0.570148	0.0826239	K	pca regulon regulatory protein
PP_1376	pcaK	0.3051	0.741057	0.0944993	1	0.172581	0.512141	0.172977	0.664313	0.331548	0.360954	0.623528	0.0833729	1.03611	0.000705035	G	benzoate transport
PP_1377	pcaF	-0.0511517	1	0.0833183	1	0.221502	0.312522	0.247255	0.494748	0.241256	0.519482	0.529013	0.159153	0.855899	0.011778	I	beta-ketoadipyl CoA thiolase
PP_1378	pcaT	0.641809	0.368941	0.253201	1	0.0425961	0.911555	0.203539	0.575838	0.179065	0.661168	0.271663	0.541939	0.532917	0.11484	G	metabolite/H+ symportermajor facilitator superfamily metabolite/H+ symporter
PP_1379	pcaB	0.121986	0.94646	-0.0229439	1	0.241825	0.299105	0.254088	0.450462	0.250162	0.500334	-0.147796	0.735703	0.182744	0.608425	F	3-carboxy-cis,cis-muconate cycloisomerase
PP_1380	pcaD	0.162428	0.914171	0.236979	1	-0.138063	0.559348	-0.172189	0.630893	-0.137134	0.738189	-0.146159	0.732996	-0.202004	0.579423	R	3-oxoadipate enol-lactonase
PP_1381	pcaC	0.456585	0.540582	-0.0738997	1	0.215405	0.530735	0.167973	0.793312	0.149446	0.821584	-0.284208	0.594247	-0.0503046	0.972529	S	4-carboxymuconolactone decarboxylase
PP_1382	PP_1382	0.650055	0.424092	-0.135818	1	0.701634	0.00438924	0.538408	0.127079	0.468832	0.275489	-0.108328	0.892697	0.446748	0.301162	S	hypothetical protein
PP_1383	PP_1383	0.47405	0.545554	0.0918386	1	0.64859	0.0297091	0.506447	0.246808	0.608304	0.19708	0.847151	0.0797762	1.53756	6.47809e-05	-	BenF-like porin
PP_1384	ttgC	0.103885	0.967054	0.222393	1	-0.517569	0.0225408	-0.237671	0.448767	-0.369977	0.318093	-0.115924	0.795068	-0.400941	0.215992	M	NodT family RND efflux system outer membrane lipoprotein
PP_1385	ttgB	0.0854774	0.980365	0.151923	1	-0.343941	0.128511	-0.0893106	0.819244	-0.0761185	0.890156	0.0160314	0.998804	0.025197	0.974593	V	hydrophobe/amphiphile efflux-1 (HAE1) family transporter
PP_1386	ttgA	-0.0104681	1	0.162177	1	-0.65596	0.00326364	-0.302315	0.313428	-0.354672	0.364367	0.193709	0.651118	-0.0765081	0.86856	M	RND family efflux transporter MFP subunit
PP_1387	ttgR	0.267214	0.871762	-0.00413607	1	-0.62373	0.00516832	-0.16202	0.652511	-0.408363	0.260759	0.465465	0.143445	0.141879	0.719506	K	TetR family transcriptional regulator
PP_1388	PP_1388	-0.393671	0.610138	-0.131243	1	0.210668	0.320074	0.428425	0.136899	0.301688	0.382978	0.211937	0.576352	0.597757	0.0551249	G	EmrB/QacA family drug resistance transporter
PP_1389	PP_1389	0.358762	0.686125	-0.209761	1	-0.0163875	0.977393	0.286258	0.337879	0.176986	0.669686	-0.189639	0.658292	0.0702546	0.890071	G	carboxyphosphonoenolpyruvate phosphonomutase
PP_1390	PP_1390	-0.622206	0.937618	-0.767888	1	-0.332115	0.675833	-1.89282	0.0320225	-0.11534	1	0.83645	0.375085	0.842655	0.53579	-	hypothetical protein
PP_1391	PP_1391	-0.13015	0.94427	0.0246677	1	-0.00702141	1	0.257468	0.421269	0.383121	0.31437	0.5435	0.0839903	1.01277	0.00296528	K	LysR family transcriptional regulator
PP_1392	PP_1392	0.288003	0.757019	-0.00440774	1	0.0189977	0.968293	0.573696	0.0409474	0.505814	0.158295	0.346325	0.297887	0.937973	0.00401088	R	NAD-dependent epimerase/dehydratase
PP_1393	PP_1393	-0.0941627	0.97734	0.0637644	1	0.153642	0.489876	0.329834	0.269042	0.41536	0.278071	0.618149	0.0434336	1.12204	0.00143913	K	LysR family transcriptional regulator
PP_1394	PP_1394	-0.565687	0.415067	-0.191309	1	0.361912	0.132768	0.52362	0.117006	0.744264	0.0520524	0.578789	0.117039	1.40755	3.39992e-05	E	hypothetical protein
PP_1395	PP_1395	0.0213013	1	0.297576	1	-0.0302776	0.943032	0.217619	0.522946	0.233726	0.537065	0.39131	0.271789	0.707961	0.027384	K	AraC family transcriptional regulator
PP_1396	PP_1396	0.312122	0.906706	1.13177	0.864681	-0.378996	0.272132	-0.158731	0.884373	-0.579716	0.324607	1.54772	0.0019826	1.04769	0.0913811	S	antibiotic biosynthesis monooxygenase
PP_1397	PP_1397	0.13745	0.937618	-0.742864	0.947374	-0.812071	0.0105336	-0.677205	0.068679	-0.718117	0.161707	-0.33966	0.439829	-0.981475	0.0171118	-	hypothetical protein
PP_1398	PP_1398	-0.036629	1	-0.230537	1	-1.11712	1.15071e-09	-0.584067	0.0489371	-1.0191	0.00115214	-0.36952	0.265603	-1.30641	1.86802e-05	R	hypothetical protein
PP_1399	PP_1399	-0.275646	0.946107	-1.68944	1	-0.236018	0.709164	0.223938	0.75737	0.327427	0.659687	0.616244	0.448366	1.01945	0.125794	-	hypothetical protein
PP_1400	PP_1400	2.33115	0.000118095	0.00486747	1	0.724346	0.000416036	0.154844	0.659603	0.543505	0.109048	0.389392	0.233755	1.01706	0.000879045	G	metabolite/H+ symportermajor facilitator superfamily metabolite/H+ symporter
PP_1401	dctD	0.222767	0.84179	0.0584344	1	-0.137857	0.518886	0.0601893	0.903958	-0.0497863	0.929037	-0.0227722	0.991151	0.0127858	1	T	Fis family transcriptional regulator
PP_1402	dctB	-0.310356	0.71298	0.0668835	1	0.153658	0.589281	0.341219	0.3666	0.284502	0.473301	0.0218362	0.995615	0.386943	0.232915	T	integral membrane sensor signal transduction histidine kinase
PP_1403	bglX	-0.326443	0.727918	0.152626	1	-0.617188	0.00564511	-0.284794	0.345282	-0.406615	0.260469	-0.361798	0.283236	-0.684584	0.0345462	G	beta-glucosidase
PP_1404	PP_1404	-0.254431	0.805494	-0.0881992	1	0.0120266	1	0.0797167	0.886377	-0.0289828	0.98029	0.277945	0.466652	0.332032	0.320841	S	hypothetical protein
PP_1405	PP_1405	-0.407528	0.586759	-0.0556048	1	-0.238239	0.319998	-0.0878151	0.830254	-0.0214199	0.98859	0.0631664	0.900501	0.125776	0.75	-	hypothetical protein
PP_1406	PP_1406	-0.354951	0.702377	-0.0294127	1	-0.0716487	0.767589	0.196287	0.546944	0.1155	0.777857	0.346925	0.278403	0.546398	0.0736531	-	hypothetical protein
PP_1407	PP_1407	-1.27473	0.00136649	0.00119245	1	0.331207	0.209646	0.49075	0.148229	0.737228	0.0563997	0.107948	0.832871	0.928328	0.00617831	P	sulfate transporter
PP_1408	phaG	0.388273	0.699283	-0.0634233	1	-0.0723981	0.791908	0.0526852	0.912527	-0.0643582	0.907346	-0.114376	0.80183	-0.097269	0.815883	R	alpha/beta hydrolase
PP_1410	PP_1410	-0.947916	0.308532	-0.773424	1	0.401627	0.260547	-0.289918	0.574711	0.493156	0.39431	0.367065	0.563606	0.941367	0.0660618	-	hypothetical protein
PP_1411	PP_1411	-0.807187	0.110183	-0.386878	1	0.265371	0.275873	0.360159	0.263041	0.531535	0.147351	0.58197	0.0621251	1.1958	0.000160092	T	diguanylate cyclase
PP_1412	PP_1412	0.440236	0.568356	0.279713	1	0.937101	1.86339e-07	0.48054	0.0970481	0.815875	0.00853751	0.176273	0.661616	1.07585	0.000268595	I	enoyl-CoA hydratase
PP_1413	ung	-0.203482	0.914526	0.197509	1	-0.0237686	0.948118	0.0117609	1	-0.249693	0.524151	0.273239	0.471157	0.106586	0.820315	L	uracil-DNA glycosylase
PP_1414	ushA	-0.291771	0.810749	-0.389992	1	0.624544	0.00702596	0.530136	0.136966	0.812849	0.0255616	0.960895	0.0112485	1.85551	5.5266e-08	F	5`-nucleotidase
PP_1415	PP_1415	-0.0359875	1	0.357475	1	0.419785	0.102734	0.243823	0.553709	0.529293	0.232751	1.11182	0.00738234	1.72239	6.59371e-05	R	hypothetical protein
PP_1416	PP_1416	0.257426	0.837871	0.155404	1	0.288246	0.372271	0.246735	0.611153	0.504922	0.230259	0.5472	0.248788	1.13111	0.00110816	S	tricarboxylate transport protein TctA
PP_1417	PP_1417	-0.243502	0.922755	-0.0897483	1	0.083559	0.894678	0.212815	0.734378	0.158781	0.841268	0.420377	0.581954	0.660817	0.247802	-	tricarboxylate transport protein TctB
PP_1418	PP_1418	0.584339	0.547656	-0.122677	1	0.381179	0.200867	0.234148	0.617629	0.458824	0.343532	1.12377	0.0146205	1.66718	0.000199927	S	tricarboxylate transport protein TctC
PP_1419	PP_1419	0.63115	0.31984	-0.10513	1	0.114672	0.75518	0.263374	0.555184	0.323479	0.499621	0.433957	0.365093	0.840891	0.0301623	-	porin
PP_1420	tctD	-0.30814	0.750949	-0.317238	1	-0.0333327	0.934494	-0.0733492	0.894713	0.136624	0.747021	-0.0765954	0.89019	0.142655	0.711534	T	winged helix family two component transcriptional regulator
PP_1421	PP_1421	-0.190773	0.870346	0.0134197	1	0.160664	0.440106	0.223123	0.47304	0.302125	0.409208	0.407502	0.215166	0.796141	0.0136307	T	integral membrane sensor signal transduction histidine kinase
PP_1422	PP_1422	0.304041	0.727918	-0.304588	1	-0.00160891	1	-0.0175953	0.986996	-0.0795651	0.879189	-0.154606	0.705438	-0.151748	0.684643	T	signal transduction protein
PP_1423	PP_1423	-0.677998	0.250849	-0.229464	1	-0.396602	0.0869914	-0.26629	0.378963	-0.458566	0.197294	-0.712655	0.0149267	-1.09031	0.000611786	R	hypothetical protein
PP_1424	PP_1424	0.203444	0.881622	-1.35821	0.0654635	0.0403292	0.914402	-0.0485841	0.923654	-0.31302	0.576359	-0.312408	0.431562	-0.550789	0.202296	S	hypothetical protein
PP_1425	PP_1425	-0.371171	0.721635	-0.308115	1	-0.173491	0.533552	-0.324524	0.368722	-0.157713	0.749413	0.209266	0.674017	0.133781	0.769538	-	hypothetical protein
PP_1426	nadB	-0.167733	0.912602	0.0409009	1	-0.622462	0.0057096	-0.362293	0.221322	-0.558832	0.104116	-0.241758	0.527576	-0.717581	0.0250555	H	L-aspartate oxidase
PP_1427	algU	-0.535972	0.467058	-0.135765	1	0.925926	0.000345003	0.209464	0.610633	-0.0778271	0.904454	-0.566591	0.113381	-0.562926	0.120018	K	RNA polymerase sigma factor AlgU
PP_1428	mucA	-0.548531	0.436562	-0.0136881	1	0.978274	4.6519e-05	0.297039	0.43105	0.0490503	0.944225	-0.595876	0.0716447	-0.463149	0.165031	T	anti sigma-E protein, RseA
PP_1429	algN	-0.369904	0.699283	0.168986	1	1.09527	3.08978e-06	0.376794	0.260567	0.278185	0.490389	0.0215727	0.992753	0.385012	0.257978	T	sigma E regulatory protein MucB/RseB
PP_1430	algY	0.63016	0.368102	0.030591	1	0.232041	0.328431	0.164166	0.625737	0.108362	0.811184	-0.174875	0.669384	0.0167674	0.992049	O	protease Do
PP_1431	lepA	-0.318315	0.783841	0.0391563	1	-0.618525	0.00457476	-0.316539	0.282275	-0.561541	0.106878	0.0341911	0.968156	-0.443613	0.197258	M	GTP-binding protein LepA
PP_1432	lepB	0.00497248	1	0.131458	1	-0.715741	0.00131347	-0.258897	0.417532	-0.753632	0.0290595	-0.0231361	0.987295	-0.69227	0.0272941	U	signal peptidase I
PP_1433	rnc	-0.292179	0.745449	-0.0186607	1	-0.551439	0.00964586	-0.0693288	0.894084	-0.321422	0.398831	0.107189	0.815028	-0.129642	0.735679	K	ribonuclease III
PP_1434	era	-0.0780021	0.980365	0.294083	1	-0.537307	0.0147887	-0.245876	0.426081	-0.414925	0.242684	0.330634	0.336148	-0.00150105	1	R	GTP-binding protein Era
PP_1435	recO	-0.451601	0.611891	-0.142508	1	-0.108636	0.670016	0.214271	0.554592	0.165031	0.688763	0.607543	0.076722	0.854903	0.00700048	L	DNA repair protein RecO
PP_1436	pdxJ	0.0658571	0.995284	0.0283741	1	-0.566157	0.00841867	-0.206307	0.533334	-0.556507	0.10968	-0.421049	0.199623	-0.894994	0.00387398	H	pyridoxine 5'-phosphate synthase
PP_1437	PP_1437	-0.372825	0.678433	-0.0773098	1	0.549379	0.0131541	0.496856	0.113504	0.645225	0.0662615	0.856024	0.00410305	1.58428	1.37314e-07	T	heavy metal sensor histidine kinase
PP_1438	czrR-2	-0.707116	0.550332	-0.13206	1	0.855818	0.00216242	0.739708	0.0352345	0.852161	0.0280278	1.07307	0.0104107	2.00722	1.97214e-08	T	DNA-binding response regulator CzrR
PP_1439	PP_1439	-0.483465	0.9207	-3.3273	0.529191	0.381733	0.542487	0.000688836	1	0.063335	1	0.767012	0.378862	0.92504	0.215268	-	hypothetical protein
PP_1440	PP_1440	-0.504461	0.418225	-0.13095	1	-0.496543	0.0081649	-0.276445	0.370935	-0.288784	0.424069	-0.0116764	1	-0.217775	0.551186	H	methyltransferase
PP_1441	PP_1441	-0.471014	0.640098	0.0486859	1	-0.856989	7.1318e-06	-0.63603	0.0299355	-0.690187	0.0306452	0.212201	0.584073	-0.395207	0.237081	H	methyltransferase
PP_1442	PP_1442	0.423286	0.553974	0.152598	1	-0.26588	0.400677	-0.167284	0.734358	-0.284957	0.633738	-0.446895	0.236127	-0.65447	0.110705	S	hypothetical protein
PP_1443	lon-1	2.04822	3.61098e-05	1.39709	0.261596	-0.290945	0.182207	-0.319943	0.279767	0.303134	0.45605	0.0838197	0.863083	0.466698	0.17538	O	ATP-dependent protease La
PP_1444	gcd	0.140197	0.922755	0.0704417	1	0.168271	0.474565	0.2033	0.532195	0.34621	0.325802	-0.253808	0.47608	0.173853	0.639612	G	glucose dehydrogenase
PP_1445	oprB-2	0.192636	0.913287	0.321081	1	0.567793	0.0261394	0.685844	0.0387302	0.81522	0.0275613	0.332391	0.489586	1.23405	0.000324569	M	porin
PP_1446	PP_1446	2.07104	0.00482379	-2.83553	0.000580158	-0.455507	0.705569	-2.26113	0.0166346	-1.66229	0.126827	-0.278068	0.84841	-1.85666	0.03656	P	TonB-dependent receptor
PP_1447	PP_1447	-0.318301	0.949415	-0.434692	1	0.151935	0.882105	-1.70425	0.0626929	0.246233	0.837549	-0.517328	0.648132	-0.175845	0.93157	S	hypothetical protein
PP_1448	PP_1448	0.260601	0.854195	-0.172583	1	-0.00955016	1	0.104302	0.843677	-0.0231394	1	0.068356	0.949534	0.125149	0.843266	-	hypothetical protein
PP_1449	PP_1449	-0.0836129	0.974834	-0.140002	1	0.371874	0.0997346	0.274986	0.400209	0.437463	0.23837	0.51818	0.0933206	1.03894	0.00104698	-	filamentous hemagglutinin
PP_1450	PP_1450	-0.0321697	1	-0.279947	1	0.0869929	0.773621	0.0442874	0.932152	0.313776	0.380191	0.476414	0.201406	0.874028	0.00765261	U	TPS family activation/secretion protein
PP_1451	PP_1451	0.254167	0.810134	-0.199329	1	-0.308087	0.185303	-0.172243	0.634925	-0.31107	0.424482	0.0867955	0.875918	-0.139992	0.75084	S	hypothetical protein
PP_1452	PP_1452	0.134315	0.945852	-0.0509861	1	-0.0456649	0.889498	-0.00357166	1	0.116935	0.783337	-0.722893	0.0229184	-0.521807	0.125569	F	NUDIX hydrolase
PP_1453	PP_1453	-0.149245	0.922755	-0.21121	1	-0.434857	0.0455487	-0.282156	0.367651	-0.374979	0.307746	-0.634953	0.0421711	-0.926713	0.0048671	-	NUDIX hydrolase
PP_1454	PP_1454	0.119511	0.95492	0.0117711	1	-0.400909	0.0390256	-0.105452	0.779276	-0.281152	0.44374	-0.118889	0.778024	-0.319967	0.329481	R	anhydrase 3 protein
PP_1455	PP_1455	-0.321076	0.848504	-1.05937	1	-0.231077	0.588492	-1.01927	0.0273812	-0.520445	0.443877	0.143128	0.84678	-0.289441	0.693583	R	hypothetical protein
PP_1456	PP_1456	-0.213502	0.859188	-0.481051	1	-0.280374	0.165785	-0.318911	0.341904	0.00208464	1	0.267949	0.458252	0.353582	0.285556	-	hypothetical protein
PP_1457	purT	-0.589564	0.368941	-0.0996845	1	-0.628953	0.0046034	-0.268657	0.37584	-0.413362	0.251869	-0.278043	0.446918	-0.606827	0.0559628	F	phosphoribosylglycinamide formyltransferase 2
PP_1458	PP_1458	0.549342	0.343399	0.291775	1	-0.218186	0.349065	0.00178697	1	0.031493	0.980456	0.331239	0.33523	0.446992	0.201395	G	metabolite-proton symporter
PP_1459	PP_1459	0.126896	0.93993	-0.216024	1	-0.287576	0.179286	-0.10605	0.782835	-0.133148	0.747301	-0.118347	0.797621	-0.166126	0.663826	P	hypothetical protein
PP_1460	PP_1460	-0.116098	0.94901	-0.358616	1	-0.498336	0.0153591	-0.414285	0.160202	-0.416186	0.22158	-0.0321383	0.970874	-0.366207	0.260452	R	cytochrome c assembly protein
PP_1461	ffh	-0.258742	0.841989	0.0571679	1	-0.900879	4.35195e-05	-0.371279	0.203996	-0.840135	0.0141291	0.0389516	0.961693	-0.717361	0.0316485	U	signal recognition particle protein
PP_1462	rpsP	-0.124045	0.94646	-0.154603	1	-1.074	0.000214369	-0.857096	0.0193237	-1.25649	0.0236785	0.10374	0.855954	-1.07602	0.0170006	J	30S ribosomal protein S16
PP_1463	rimM	-0.0680636	0.996872	0.422212	1	-1.50493	5.56311e-10	-0.72321	0.0223405	-1.63548	8.50718e-06	0.186217	0.705634	-1.36655	6.86364e-05	J	16S rRNA-processing protein RimM
PP_1464	trmD	-0.17357	0.914972	0.322445	1	-1.36866	1.67207e-08	-0.596354	0.0678183	-1.50404	8.67325e-05	-0.110174	0.835202	-1.53245	7.24953e-06	J	tRNA (guanine-N(1)-)-methyltransferase
PP_1465	rplS	-0.0631855	0.997205	0.27993	1	-1.23187	2.12798e-06	-0.589684	0.119285	-1.31029	0.00118362	-0.137431	0.785028	-1.36456	3.03795e-05	J	50S ribosomal protein L19
PP_1466	PP_1466	0.180247	0.942044	0.492387	1	-0.317765	0.308198	-0.157991	0.797841	0.181936	0.741833	0.989775	0.0318147	1.2548	0.00494639	I	thioesterase
PP_1467	PP_1467	0.123465	0.945944	0.0865853	1	0.0488795	0.885046	0.433233	0.224881	0.725035	0.0525958	1.17233	3.56103e-05	1.97881	1.58648e-09	P	sodium/hydrogen exchanger
PP_1468	xerD	0.0306914	1	0.0314375	1	-0.25502	0.24706	0.174442	0.621886	0.158968	0.712157	0.567193	0.101477	0.808231	0.0184317	L	site-specific tyrosine recombinase XerD
PP_1469	dsbC_1	0.204032	0.869421	-0.113166	1	-0.591088	0.0060486	-0.335745	0.26503	-0.602671	0.0922418	-0.0568658	0.914444	-0.577537	0.0773793	O	thiol:disulfide interchange protein DsbC
PP_1470	hom	0.0717599	0.992132	0.265744	1	-0.704157	0.00174042	-0.465544	0.117456	-0.758465	0.0280975	-0.101339	0.837396	-0.776237	0.0160498	E	homoserine dehydrogenase
PP_1471	thrC	0.126952	0.94901	0.365335	1	-0.953718	1.22344e-05	-0.620048	0.034122	-0.947965	0.00569726	-0.270749	0.464746	-1.1354	0.000221491	E	threonine synthase
PP_1472	PP_1472	-0.419793	0.724432	-0.375526	1	-0.453104	0.0818701	-0.265195	0.488567	-0.383515	0.389387	0.201999	0.699145	-0.0968205	0.867193	-	hypothetical protein
PP_1473	PP_1473	0.382876	0.686773	0.401108	1	0.415976	0.187147	-0.101863	0.88693	-0.1506	0.875908	-0.00373108	1	-0.0727523	0.954848	-	hypothetical protein
PP_1474	PP_1474	-0.27464	0.761503	-0.0525567	1	0.545228	0.0121178	0.291236	0.367843	-0.00226364	1	-0.393373	0.243879	-0.312429	0.353031	-	hypothetical protein
PP_1475	PP_1475	-0.463144	0.559376	-0.099656	1	-0.290068	0.223839	0.00391411	1	-0.290826	0.44374	-0.879446	0.0019181	-1.08753	0.000567387	C	L-carnitine dehydratase/bile acid-inducible protein F
PP_1476	PP_1476	-0.290757	0.789045	-0.0911709	1	-0.407753	0.0521363	-0.28605	0.378908	-0.600281	0.094362	-0.220391	0.592481	-0.739196	0.0296754	S	YaeQ family protein
PP_1477	recJ	-0.379666	0.632787	0.0973852	1	-0.230696	0.34695	0.0449353	0.932152	-0.250344	0.521111	-0.151454	0.716634	-0.317119	0.370315	L	single-stranded-DNA-specific exonuclease RecJ
PP_1478	PP_1478	0.820108	0.127494	0.101952	1	0.785022	0.000117175	0.500244	0.0757445	0.669474	0.0624298	-0.497358	0.0976761	0.252884	0.490824	C	NADH:flavin oxidoreductase
PP_1479	hicB-1	0.329736	0.810749	-0.370195	1	0.693187	0.0195388	0.0838343	0.930083	-0.0682624	0.941513	-0.0535274	0.96907	-0.0424694	0.962928	S	hicB protein
PP_1480	hicA-1	-0.583989	0.619178	-1.61072	0.321536	0.692166	0.143601	-0.0447217	0.992398	0.346304	0.72011	-0.688255	0.307063	-0.264558	0.759368	-	hicA protein
PP_1481	PP_1481	0.240034	0.820833	0.194698	1	0.770905	0.000178935	0.375954	0.2506	0.517303	0.130646	-0.67379	0.0250248	-0.0771056	0.85106	C	gamma-aminobutyraldehyde dehydrogenase
PP_1482	PP_1482	0.206974	0.884244	0.154118	1	0.819041	0.00199199	0.451938	0.203395	0.372047	0.393819	-0.117231	0.862626	0.337963	0.404236	E	binding-protein-dependent transport system inner membrane protein
PP_1483	PP_1483	-0.0538847	1	-0.375705	1	0.710879	0.00253779	0.482803	0.154704	0.547867	0.16329	0.332004	0.49408	0.963805	0.00604878	E	binding-protein-dependent transport system inner membrane protein
PP_1484	PP_1484	0.409679	0.602963	-0.238781	1	0.894468	1.73119e-05	0.59485	0.0578764	0.718693	0.0454417	0.351881	0.408112	1.15399	0.000727791	E	spermidine/putrescine ABC transporter ATPase
PP_1485	PP_1485	0.263675	1	0.402121	1	0.972265	0.675523	-3.6341	0.47111	-0.349917	1	1.18093	0.815028	0.935146	0.750815	-	hypothetical protein
PP_1486	PP_1486	0.82954	0.0741518	0.337962	1	0.278979	0.155889	0.228102	0.467128	0.218817	0.578049	-0.163704	0.672674	0.135096	0.72396	E	polyamine ABC transporter substrate-binding protein
PP_1487	PP_1487	0.125606	0.95492	-0.554681	1	0.287281	0.218388	0.120964	0.873906	0.329443	0.366323	-0.932655	0.00266772	-0.519939	0.125803	S	hypothetical protein
PP_1488	PP_1488	-0.0476694	1	0.0344319	1	-0.287331	0.221357	-0.109861	0.768613	-0.346546	0.338954	-0.142541	0.746397	-0.406791	0.233897	N	methyl-accepting chemotaxis sensory transducer
PP_1489	PP_1489	-0.456028	0.50452	-0.0250664	1	-0.316713	0.133668	-0.188586	0.593862	-0.215172	0.574351	-0.280037	0.422676	-0.412231	0.194079	N	chemotaxis protein CheW
PP_1490	PP_1490	-0.0961401	0.96813	0.0790061	1	-0.357783	0.140403	-0.0755409	0.882123	-0.468702	0.210348	-0.274681	0.481916	-0.658014	0.0386093	N	methyltransferase, CheR-like
PP_1491	PP_1491	0.00661445	1	0.129506	1	-0.153533	0.546631	0.108431	0.852794	-0.384235	0.276937	-0.434576	0.162865	-0.734386	0.0131761	N	chemotaxis protein CheW
PP_1492	PP_1492	-0.0195331	1	0.0583125	1	-0.312791	0.196664	-0.0892166	0.831287	-0.41421	0.253345	-0.641653	0.0356472	-0.97284	0.00218403	N	chemotaxis protein CheA
PP_1493	PP_1493	0.0711315	0.98783	0.028127	1	-0.334628	0.148177	-0.18849	0.617071	-0.396815	0.295726	-0.38602	0.245551	-0.699786	0.0258092	N	chemotaxis-specific methylesterase
PP_1494	PP_1494	0.191946	0.872894	0.126441	1	-0.379252	0.0758307	-0.291471	0.35879	-0.497474	0.150604	-0.213864	0.572582	-0.628538	0.041789	T	response regulator/GGDEF domain-containing protein
PP_1496	lysS	-0.0839264	0.980126	0.47853	1	-1.22477	8.68007e-08	-0.637979	0.0316443	-1.1346	0.000953504	0.0891478	0.863556	-0.960529	0.00232712	J	lysyl-tRNA synthetase
PP_1497	PP_1497	-0.0230698	1	0.281799	1	-0.470877	0.0364795	-0.198741	0.602316	-0.58914	0.0976183	-0.332776	0.335676	-0.837341	0.00544661	S	TetR family transcriptional regulator
PP_1498	PP_1498	0.63953	0.288789	-0.0814327	1	-0.0372364	0.91153	-0.2904	0.361862	-0.3849	0.317307	-0.526064	0.0804325	-0.829252	0.00815001	-	lipoprotein
PP_1499	PP_1499	0.278177	0.820833	0.00149003	1	-0.00227322	1	-0.0177853	0.98801	-0.0649895	0.909375	-0.574236	0.077099	-0.557399	0.0995234	S	hypothetical protein
PP_1500	PP_1500	-1.62104	7.71547e-05	-0.173902	1	-0.258938	0.249218	0.546495	0.0764361	0.2302	0.55562	-1.44994	1.96246e-07	-1.13758	0.000516201	R	lipoprotein
PP_1501	PP_1501	-0.548417	0.47333	-0.0239169	1	-0.100307	0.779899	0.277617	0.523259	0.147087	0.792973	-0.594424	0.185692	-0.363286	0.423845	-	hypothetical protein
PP_1502	PP_1502	0.0513161	1	0.321741	1	0.173883	0.523475	0.289271	0.400979	0.206311	0.602096	-0.131624	0.829098	0.156923	0.703556	M	OmpA/MotB domain-containing protein
PP_1503	PP_1503	0.577003	0.543767	0.300532	1	0.350862	0.270846	-0.0197449	1	0.326939	0.569264	0.168653	0.824595	0.578345	0.23973	-	hypothetical protein
PP_1504	PP_1504	-0.109248	1	-0.461109	1	0.350271	0.433711	0.152592	0.930004	0.291299	0.695153	0.455332	0.558491	0.826866	0.111057	-	hypothetical protein
PP_1505	ppc	0.457954	0.691085	-0.316965	1	0.33112	0.146744	0.137744	0.690034	0.324792	0.387708	-0.544889	0.114135	-0.139715	0.740709	C	phosphoenolpyruvate carboxylase
PP_1506	adk	-0.286	0.798252	-0.068195	1	-1.05102	3.73152e-06	-0.483622	0.154201	-0.870054	0.0183683	-0.549215	0.101587	-1.33695	2.70702e-05	F	adenylate kinase
PP_1507	PP_1507	-0.304508	0.832315	-0.0325838	1	-0.396074	0.0495328	-0.158643	0.639348	-0.0794902	0.879452	0.428926	0.194786	0.433229	0.222409	O	hypothetical protein
PP_1508	PP_1508	0.179541	0.919448	-0.304485	1	0.659453	0.0114693	0.155529	0.780609	0.330742	0.489705	0.505151	0.299903	0.919189	0.0211418	-	hypothetical protein
PP_1509	PP_1509	-0.162746	0.914171	-0.0128647	1	0.978944	3.28892e-05	0.309341	0.407094	0.698221	0.0618144	0.89177	0.00955315	1.6717	9.59202e-08	S	hypothetical protein
PP_1510	PP_1510	-0.130794	0.933423	0.126496	1	1.00091	2.19478e-06	0.226588	0.502455	0.588559	0.0834625	0.120724	0.794978	0.791422	0.0112563	G	carboxyvinyl-carboxyphosphonate phosphorylmutase
PP_1511	PP_1511	-0.0490517	1	-0.141702	1	1.24557	1.012e-07	0.240895	0.573921	0.67678	0.0831871	0.821438	0.0476854	1.5795	5.92467e-06	S	extensin
PP_1512	PP_1512	-0.518497	0.487514	-0.581577	1	0.874442	2.14157e-05	0.169305	0.680402	0.464631	0.161772	-0.704164	0.011457	-0.157133	0.666017	-	hypothetical protein
PP_1513	PP_1513	-0.31005	0.732404	-0.215191	1	0.296827	0.167396	0.132423	0.70825	0.18557	0.635129	-0.181197	0.63118	0.089621	0.8296	-	hypothetical protein
PP_1514	PP_1514	0.977125	0.0595391	0.181281	1	1.02194	6.90166e-06	0.103513	0.833968	0.339762	0.420655	0.863297	0.0273453	1.28552	0.000533269	-	hypothetical protein
PP_1515	PP_1515	0.0275409	1	0.355142	1	-0.29528	0.17693	-0.166499	0.654283	-0.304657	0.38426	-0.122154	0.810854	-0.34207	0.329481	K	TetR family transcriptional regulator
PP_1516	PP_1516	-0.392706	0.595649	0.104987	1	0.348262	0.0813255	0.0799249	0.851673	0.186431	0.623918	-0.0630634	0.903116	0.207438	0.548818	M	RND family efflux transporter MFP subunit
PP_1517	PP_1517	-0.12369	0.942942	0.242543	1	0.372735	0.114939	0.342494	0.253177	0.311113	0.419198	0.123244	0.78414	0.51778	0.129673	V	acriflavin resistance protein
PP_1518	PP_1518	-0.0566512	0.99716	0.246316	1	-0.595867	0.00245683	-0.230402	0.459686	-0.503954	0.15219	-0.364273	0.267278	-0.787178	0.0118407	-	hypothetical protein
PP_1519	PP_1519	0.214833	0.855439	0.146191	1	-0.745196	0.00046904	-0.445228	0.154752	-0.504403	0.205177	-0.127031	0.788346	-0.55433	0.136007	S	lipoprotein
PP_1520	plsB	-0.177467	0.886532	-0.0627569	1	0.110904	0.664625	0.0343534	0.954731	0.105521	0.815901	-0.00411434	1	0.183078	0.620677	I	glycerol-3-phosphate acyltransferase
PP_1521	PP_1521	-2.19479	1	-2.1262	1	-1.71632	0.732897	-3.63171	0.47111	-3.89448	0.457773	1.17527	0.814274	-2.55597	1	-	hypothetical protein
PP_1522	cspA-1	-0.570647	0.680762	-0.722841	1	-0.169883	0.67904	-0.0806364	0.918525	0.330705	0.652276	-1.21282	0.0076674	-0.803637	0.182083	K	cold shock protein CspA
PP_1523	PP_1523	0.160919	0.922755	0.278145	1	-0.696393	0.0044408	-0.70943	0.0488071	-1.14249	0.00315326	0.335801	0.419112	-0.724682	0.0615741	-	hypothetical protein
PP_1524	PP_1524	-0.467741	0.584926	-0.271209	1	-0.163372	0.558599	-0.32969	0.306775	-0.292768	0.432137	-0.231924	0.55775	-0.443398	0.183269	H	rRNA (guanine-N(1)-)-methyltransferase
PP_1525	dapE	-0.366581	0.742915	-0.351041	1	-0.185897	0.484511	-0.233321	0.459089	-0.356278	0.329704	-0.220797	0.616919	-0.495624	0.170056	E	succinyl-diaminopimelate desuccinylase
PP_1526	PP_1526	0.189026	0.878292	-0.034046	1	-0.0256784	0.950451	-0.00634733	1	0.0217145	0.98859	-0.0902615	0.853845	0.0142499	0.995325	G	beta-(1-3)-glucosyl transferase
PP_1527	PP_1527	-0.276714	0.854195	-0.150597	1	-0.293453	0.156958	-0.111754	0.77487	-0.109518	0.79451	0.205243	0.606852	0.177097	0.631321	H	UBA/THIF-type NAD/FAD binding protein
PP_1528	PP_1528	-0.46567	0.564098	-0.566132	1	0.0381697	0.935345	0.16987	0.700665	0.0883633	0.864822	-0.21272	0.677066	-0.0406651	0.95705	R	Fe-S metabolism associated SufE
PP_1529	csdA	-0.311195	0.745449	0.0230569	1	-0.397463	0.0997962	-0.128834	0.741866	-0.372407	0.322127	-0.034571	0.968156	-0.322182	0.355598	E	cysteine sulfinate desulfinase
PP_1530	PP_1530	-0.566534	0.406255	0.240001	1	-0.959308	1.36725e-05	-0.507439	0.0742754	-1.00548	0.00208136	-0.486688	0.110353	-1.4095	4.87985e-06	E	2,3,4,5-tetrahydropyridine-2,6-carboxylate N-succinyltransferase
PP_1531	PP_1531	0.0608464	1	0.459084	1	-1.68637	2.21494e-13	-0.860934	0.0166346	-1.58022	2.0127e-05	0.363872	0.325169	-1.13387	0.00222865	P	arsenate reductase
PP_1532	PP_1532	0.429086	0.553974	1.12213	0.363391	-0.237674	0.393105	0.396694	0.247964	-0.650271	0.151811	0.268738	0.571186	-0.299615	0.527444	L	phage integrase
PP_1533	PP_1533	-0.164215	1	0.311538	1	-0.265853	0.80589	0.434417	0.86455	-0.72928	0.758736	-0.32292	0.953243	-0.923844	0.567	-	excisionase
PP_1534	PP_1534	1.1378	0.259691	0.319975	1	-0.296031	0.692778	-0.16883	0.922326	-0.347624	0.750468	0.531344	0.629967	0.270548	0.844211	-	hypothetical protein
PP_1535	PP_1535	0.51356	0.591528	1.01924	0.909238	-0.206193	0.670935	0.0551943	1	-0.440782	0.539121	-0.0429353	1	-0.399485	0.504005	-	methyltransferase
PP_1536	PP_1536	-0.595687	0.710706	0.180522	1	-0.328454	0.637561	-0.0642106	1	-0.642469	0.53216	-0.120694	0.977058	-0.677929	0.395136	-	hypothetical protein
PP_1537	PP_1537	-0.247313	0.99641	-0.29509	1	-0.23009	1	0.418452	0.92922	-0.354904	0.932503	-0.63942	0.661501	-0.90384	0.403062	-	hypothetical protein
PP_1538	PP_1538	0.117283	0.97734	1.0894	0.609212	-0.0148603	1	0.436013	0.333877	-0.253363	0.683788	-0.196468	0.795806	-0.362599	0.504005	-	hypothetical protein
PP_1539	PP_1539	0.0303958	1	0.400927	1	-0.724384	0.0278712	0.164856	0.761419	-0.522474	0.305393	-0.048378	0.994053	-0.481642	0.371885	-	hypothetical protein
PP_1540	PP_1540	-0.06809	1	-0.315353	1	0.407798	0.357278	-0.222833	0.757906	0.00024552	1	0.618449	0.40074	0.708122	0.304716	-	hypothetical protein
PP_1541	PP_1541	-0.0484042	1	0.774005	1	0.326591	0.140352	0.376325	0.240846	0.0624314	0.928917	0.560226	0.214139	0.70748	0.0920806	L	methyltransferase
PP_1542	PP_1542	0.320902	0.751729	0.767922	0.969335	0.376232	0.187599	0.667757	0.0817179	0.100828	0.884203	0.0962747	0.882015	0.277975	0.496817	-	hypothetical protein
PP_1543	PP_1543	-0.0402653	1	-0.425121	1	1.10039	1.46732e-09	0.482215	0.0989544	0.484601	0.141805	-1.00175	0.000231942	-0.433691	0.173909	-	hypothetical protein
PP_1544	PP_1544	0.353661	0.742057	-0.425352	1	0.239388	0.313942	-0.179145	0.641378	-0.141896	0.797477	-0.529584	0.186623	-0.587774	0.148149	-	hypothetical protein
PP_1545	PP_1545	-0.352762	0.72035	0.128718	1	1.05183	2.02058e-06	0.452853	0.241211	0.431591	0.285972	0.105691	0.863083	0.621124	0.0865091	-	hypothetical protein
PP_1546	PP_1546	-0.230394	0.964515	0.406861	1	0.487278	0.213034	-0.497631	0.47111	-0.377997	0.57918	0.566567	0.427163	0.272202	0.695704	-	hypothetical protein
PP_1547	PP_1547	-0.068355	1	-0.347615	1	0.610743	0.025308	0.807868	0.0468841	0.526882	0.297858	-0.801777	0.0839903	-0.190788	0.752355	-	hypothetical protein
PP_1548	PP_1548	0.0431568	1	0.788615	1	-0.376335	0.16746	0.199733	0.62682	-0.451321	0.255509	-0.381193	0.344677	-0.746006	0.023002	P	hypothetical protein
PP_1549	PP_1549	0.396569	0.655395	0.73176	1	-0.578039	0.0044408	-0.27712	0.376838	-0.57739	0.0758515	0.576986	0.0505486	0.0811747	0.85106	K	Cro/CI family transcriptional regulator
PP_1550	PP_1550	-2.80226	0.288789	-0.197139	1	-1.0038	0.196664	-2.80815	0.032932	-1.57981	0.217718	0.463955	0.778551	-0.95088	0.575791	-	Cro/CI family transcriptional regulator
PP_1551	PP_1551	0.243468	0.820833	0.580839	1	-0.101994	0.74189	0.422854	0.255722	-0.0315401	0.983262	-0.452788	0.219061	-0.398573	0.25011	-	phage replication protein O
PP_1552	PP_1552	0.393751	0.680978	0.923426	0.984435	0.78143	0.00443177	0.799717	0.0407507	0.416759	0.464061	-0.0314717	1	0.472364	0.368669	L	IstB domain-containing protein ATP-binding protein
PP_1553	PP_1553	-0.738039	0.641607	-0.480233	1	0.725354	0.223839	0.796882	0.222897	0.506142	0.532384	-0.729514	0.407402	-0.134872	0.896399	-	hypothetical protein
PP_1554	PP_1554	-1.28064	0.205618	0.0151044	1	0.72388	0.141719	0.281642	0.707163	0.169264	0.902834	-0.462511	0.591601	-0.207458	0.843209	-	hypothetical protein
PP_1555	PP_1555	-0.0776776	0.995628	0.354618	1	0.293999	0.200375	0.388509	0.234869	-0.003191	1	-0.172981	0.73543	-0.0930301	0.845915	L	phage integrase
PP_1556	PP_1556	-0.17379	1	0.597166	1	0.225905	0.775248	1.01947	0.180127	0.172353	0.914372	-0.564294	0.585622	-0.310497	0.766496	-	hypothetical protein
PP_1557	PP_1557	0.0541619	1	1.202	1	-1.54362	0.0134949	-0.438504	0.636453	-0.0778392	0.984452	0.916458	0.335465	0.919287	0.278811	-	hypothetical protein
PP_1558	PP_1558	-0.638531	0.678216	-0.120958	1	0.0487946	1	0.23907	0.87166	0.146992	0.944473	-0.482303	0.59548	-0.255581	0.746143	-	antitermination protein Q
PP_1559	PP_1559	0.609619	0.608929	1.27657	0.677873	-0.826501	0.0360188	-0.425048	0.456702	-0.779956	0.217568	0.696632	0.226935	0.00373041	1	-	phage holin
PP_1560	PP_1560	0.120064	1	0.587199	1	-0.812691	0.244804	-2.01451	0.030506	-2.51957	0.014866	1.4554	0.125278	-0.958639	0.587259	-	hypothetical protein
PP_1561	PP_1561	0.335408	0.789045	1.17021	0.398335	-0.190776	0.641842	-0.051232	0.974525	-0.718218	0.204707	-0.173686	0.817425	-0.808846	0.110327	V	phage holin
PP_1562	PP_1562	0.892673	0.146446	2.085	0.00836013	0.0687235	0.924268	0.507352	0.33051	-0.932585	0.108497	0.101509	0.948337	-0.749706	0.196509	-	phage terminase small subunit
PP_1563	PP_1563	0.457564	0.596542	1.51576	0.125477	-0.156045	0.589281	0.456045	0.111066	-0.309336	0.364624	-0.299731	0.402169	-0.526542	0.0912773	R	phage terminase, large subunit
PP_1564	PP_1564	-1.67577	0.56425	0.659432	1	-1.71344	0.0570126	-5.65493	0.0162374	-1.4214	0.300499	0.332188	0.868918	-0.92217	0.587259	-	hypothetical protein
PP_1565	PP_1565	0.644231	0.336905	1.38391	0.131469	-0.257586	0.27585	0.472914	0.102737	-0.440348	0.191793	-0.204763	0.573117	-0.564259	0.0650509	S	HK97 family phage portal protein
PP_1566	PP_1566	0.614688	0.392656	1.55086	0.0397943	-0.34109	0.239575	0.169271	0.707372	-0.770552	0.0810405	0.0931986	0.881994	-0.593496	0.12446	R	head maturation protease
PP_1567	PP_1567	0.936587	0.149554	1.45261	0.125477	-0.133984	0.648172	0.676975	0.0145389	-0.484192	0.179273	-0.226546	0.531483	-0.629606	0.0507646	-	HK97 family phage major capsid protein
PP_1568	PP_1568	0.35275	0.899937	0.120725	1	-0.0455039	1	-0.386376	0.615632	-1.10295	0.196003	-0.060289	0.992995	-1.05942	0.208944	-	hypothetical protein
PP_1569	PP_1569	0.989232	0.0511905	1.89637	0.00428624	0.0378908	0.953538	0.726349	0.024773	-0.486967	0.270055	-0.0791323	0.897629	-0.484001	0.222409	-	hypothetical protein
PP_1570	PP_1570	0.93394	0.106923	1.16178	0.437529	-0.0337701	0.966815	0.391753	0.400352	-0.707026	0.161707	0.0303874	0.999589	-0.596893	0.193938	R	head-tail adaptor
PP_1571	PP_1571	0.797851	0.202507	1.30598	0.143964	0.184549	0.617751	0.858241	0.00938703	-0.0277084	1	-0.385654	0.384307	-0.330041	0.391215	-	hypothetical protein
PP_1572	PP_1572	0.047679	1	1.04286	0.517488	0.034919	0.974609	0.4494	0.253059	-0.200423	0.76676	-0.449691	0.330946	-0.56897	0.218329	-	hypothetical protein
PP_1573	PP_1573	0.560851	0.468181	1.32275	0.0654635	-0.252708	0.31298	0.544463	0.102479	-0.552551	0.159671	-0.392204	0.25603	-0.862788	0.00872727	-	major tail protein
PP_1574	PP_1574	1.07446	0.0199859	1.48161	0.061129	-0.143927	0.660799	0.477025	0.182205	-0.446748	0.347011	-0.161466	0.778971	-0.527604	0.1971	-	hypothetical protein
PP_1575	PP_1575	-0.609447	1	-0.469367	1	0.441394	0.874532	-1.08926	0.676313	-1.5785	0.519133	0.0828897	1	-1.40046	0.620208	-	hypothetical protein
PP_1576	PP_1576	1.67932	1.87425e-06	0.658913	1	-0.112923	0.732897	-0.185928	0.649662	-1.2649	0.00674909	-0.138707	0.803551	-1.32101	0.00156175	-	immunity protein
PP_1577	PP_1577	1.02007	0.0288545	2.10235	0.0082844	-0.0261151	0.942405	0.637754	0.0245248	-0.337459	0.317062	0.326047	0.318248	0.0703503	0.867193	S	lambda family phage tail tape measure protein
PP_1578	PP_1578	0.7656	0.221465	1.46064	0.0324394	0.149431	0.706812	0.503591	0.212554	0.0769985	0.925794	-0.164877	0.805005	-0.00427938	1	-	hypothetical protein
PP_1579	PP_1579	0.614706	0.407518	1.47155	0.0512067	0.197053	0.481555	0.632832	0.0396448	-0.0398757	0.958445	-0.0742916	0.887108	-0.0343605	0.954848	-	hypothetical protein
PP_1580	PP_1580	0.967236	0.0989048	1.48689	0.279615	0.392951	0.196624	0.717669	0.0589835	-0.039754	0.996145	0.270345	0.68265	0.309296	0.588597	-	hypothetical protein
PP_1581	PP_1581	1.01234	0.0491242	1.59753	0.0654635	0.154436	0.559677	0.538819	0.0670162	-0.151943	0.711916	0.10039	0.825147	0.0285238	0.965649	-	BNR repeat-containing protein
PP_1582	PP_1582	1.08642	0.00968945	1.50518	0.0730035	-0.243598	0.314422	0.255425	0.426081	-0.198715	0.63333	0.511043	0.111099	0.392158	0.247613	-	hypothetical protein
PP_1583	PP_1583	0.502719	0.456011	1.40454	0.385317	0.137819	0.729704	0.470569	0.240842	-0.248199	0.669686	-0.266682	0.638846	-0.43101	0.348486	-	structural protein P5
PP_1584	PP_1584	0.234591	0.874605	0.426579	1	-0.0188595	0.980186	0.689372	0.0605117	0.328276	0.499118	-0.193959	0.752825	0.216793	0.631739	-	hypothetical protein
PP_1585	PP_1585	0.136197	0.937478	-0.112973	1	0.598537	0.00888004	0.101348	0.866236	0.226354	0.590286	-0.329056	0.412615	-0.0196508	0.992417	R	antidote protein
PP_1586	PP_1586	-0.456355	0.514486	-0.463344	1	0.799272	0.00359302	0.234063	0.54612	0.249223	0.562909	-0.863659	0.0102961	-0.530287	0.127564	R	killer protein
PP_1587	PP_1587	0.750053	0.239659	-0.222218	1	0.755739	0.000263241	0.410108	0.158463	0.367396	0.291373	-0.278951	0.433101	0.170803	0.645888	P	Na+/H+ antiporter
PP_1588	PP_1588	-0.193585	0.868722	0.24824	1	-0.664465	0.00313096	-0.494436	0.0989544	-0.725068	0.0378596	-0.116361	0.800603	-0.758211	0.0152163	E	succinyldiaminopimelate transaminase
PP_1589	glnD	-0.250855	0.824207	0.103307	1	-0.424903	0.0618932	-0.218095	0.485323	-0.396898	0.274817	-0.212081	0.578964	-0.525768	0.0964914	O	PII uridylyl-transferase
PP_1590	map	-0.216167	0.859964	0.299924	1	-0.77845	0.000354431	-0.394767	0.177908	-0.825836	0.017408	-0.0760441	0.882015	-0.820281	0.0107464	J	methionine aminopeptidase
PP_1591	rpsB	-0.154699	0.931091	0.281916	1	-1.30076	2.24751e-08	-0.485314	0.123135	-1.25823	0.000372756	-0.158319	0.721902	-1.33324	2.63817e-05	J	30S ribosomal protein S2
PP_1592	tsf	-0.0755332	0.989457	0.58011	1	-1.32974	3.24682e-09	-0.469987	0.123501	-1.11323	0.00108212	0.0932014	0.855954	-0.935566	0.00335993	J	elongation factor Ts
PP_1593	pyrH	-0.319807	0.758056	0.481062	1	-1.33379	4.39903e-09	-0.599793	0.0385889	-1.02057	0.00265907	0.122522	0.798812	-0.814186	0.0130283	F	uridylate kinase
PP_1594	frr	0.0554111	1	0.442978	1	-1.04293	3.50262e-06	-0.433404	0.143074	-0.879503	0.0110063	0.0298966	0.977902	-0.76715	0.0227851	J	ribosome recycling factor
PP_1595	uppS	0.0528225	1	0.425256	1	-0.786857	0.00051127	-0.355363	0.238537	-0.666819	0.0553453	0.138113	0.760425	-0.443954	0.182599	I	UDP diphosphate synthase
PP_1596	cdsA	-0.531038	0.437745	-0.0309913	1	-0.58668	0.00642719	-0.106266	0.774959	-0.184023	0.655579	-0.553683	0.0658312	-0.654072	0.0379571	I	phosphatidate cytidylyltransferase
PP_1597	dxr	-0.281077	0.792752	0.0795249	1	-0.580788	0.008097	-0.0547117	0.906385	-0.222405	0.591628	0.0667522	0.89219	-0.0696338	0.875987	I	1-deoxy-D-xylulose 5-phosphate reductoisomerase
PP_1598	PP_1598	-0.0641972	0.99641	-0.195082	1	-0.204285	0.445385	-0.200032	0.527614	0.0010629	1	0.192889	0.62721	0.276642	0.435695	M	zinc metalloprotease
PP_1599	PP_1599	-0.0384521	1	0.206679	1	-0.723067	0.00110955	-0.372667	0.200704	-0.714288	0.035338	0.0644822	0.907737	-0.566288	0.098542	M	surface antigen family outer membrane protein
PP_1600	ompH	-0.0211117	1	0.0535081	1	-0.64893	0.00458079	-0.205576	0.563333	-0.714476	0.0590907	-0.36781	0.289287	-1.00223	0.00280989	M	outer membrane chaperone Skp
PP_1601	lpxD	-0.210913	0.871762	-0.073524	1	-0.773179	0.000442042	-0.396888	0.197976	-0.962549	0.0074528	-0.489678	0.133067	-1.37144	1.96969e-05	M	UDP-3-O-[3-hydroxymyristoyl] glucosamine N-acyltransferase
PP_1602	fabZ	-0.14011	0.922755	0.180143	1	-0.911735	1.13061e-05	-0.546822	0.0591608	-1.06271	0.00751648	-0.0851827	0.857164	-1.0694	0.00256673	I	(3R)-hydroxymyristoyl-ACP dehydratase
PP_1603	lpxA	-0.327853	0.727918	-0.0285708	1	-0.911439	4.6229e-05	-0.581674	0.0541529	-1.024	0.00305487	-0.3154	0.384307	-1.2575	6.51813e-05	M	UDP-N-acetylglucosamine acyltransferase
PP_1604	lpxB	-0.365239	0.686125	-0.252957	1	-0.605825	0.00701842	-0.36693	0.212344	-0.641666	0.0608998	-0.198668	0.617859	-0.75703	0.01657	M	lipid-A-disaccharide synthase
PP_1605	rnhB	-0.138787	0.924005	-0.0692866	1	-0.473734	0.0249655	-0.164867	0.619791	-0.46182	0.180116	-0.298655	0.380505	-0.676193	0.0326347	L	ribonuclease HII
PP_1606	dnaE	-0.396864	0.659235	0.0844808	1	-0.652764	0.00326449	-0.249856	0.418702	-0.55181	0.124155	-0.0234546	0.986056	-0.490219	0.136574	L	DNA polymerase III subunit alpha
PP_1607	accA	-0.177563	0.922755	0.123498	1	-0.839863	0.000130529	-0.371299	0.205581	-0.78193	0.0234543	-0.052662	0.936573	-0.750706	0.0284227	I	acetyl-CoA carboxylase carboxyltransferase subunit alpha
PP_1608	PP_1608	-0.100188	0.96014	-0.0869926	1	0.100529	0.691218	0.186684	0.563333	0.0937909	0.851639	-0.202841	0.592793	-0.0239282	0.979429	D	tRNA(Ile)-lysidine synthetase
PP_1609	PP_1609	-4.74895	0.031737	-0.624373	1	-4.88073	1.90386e-29	-9.28074	1.46816e-27	-5.0624	1.62902e-16	1.73082	0.126428	-3.13704	0.0412068	-	hypothetical protein
PP_1610	pyrG	-0.60073	0.418225	0.11348	1	-0.690215	0.00211325	-0.32882	0.260567	-0.517007	0.145678	0.00107743	1	-0.431944	0.205704	F	CTP synthetase
PP_1611	kdsA-1	-0.206166	0.877898	0.427421	1	-0.623534	0.00680219	-0.180985	0.577708	-0.332081	0.359901	0.252065	0.522921	0.00273611	1	M	2-dehydro-3-deoxyphosphooctonate aldolase
PP_1612	eno	-0.174592	0.914171	0.508273	1	-1.23712	3.30597e-08	-0.445747	0.127079	-0.988701	0.00357319	-0.0549783	0.922753	-0.959435	0.00229862	G	phosphopyruvate hydratase
PP_1613	PP_1613	-0.0678481	0.996665	-0.255025	1	-0.497209	0.0410369	-0.358517	0.269448	-0.386339	0.302305	0.333872	0.413949	0.0298994	0.985107	D	septum formation initiator
PP_1614	ispD	-0.560215	0.336799	-0.135332	1	-0.379732	0.0768938	-0.270784	0.375756	-0.130765	0.765585	0.112227	0.798812	0.0652365	0.888168	I	2-C-methyl-D-erythritol 4-phosphate cytidylyltransferase
PP_1615	PP_1615	0.215879	0.862751	-0.0123015	1	0.491524	0.019703	0.224367	0.512769	0.103042	0.811451	-0.264995	0.46833	-0.0775603	0.857942	K	LysR family transcriptional regulator
PP_1616	PP_1616	-0.376981	0.641962	0.414978	1	0.1577	0.612182	0.186466	0.614547	-0.0502715	0.949027	-0.290337	0.447167	-0.258339	0.484209	C	D-isomer specific 2-hydroxyacid dehydrogenase
PP_1617	PP_1617	-0.345529	0.678216	0.322053	1	0.191911	0.397329	0.352475	0.265972	-0.0921432	0.841066	-0.412277	0.187512	-0.420562	0.186974	R	S-formylglutathione hydrolase
PP_1618	ispF	-0.585341	0.334335	-0.0861245	1	-0.802168	3.00297e-05	-0.408607	0.180555	-0.800278	0.0323619	-0.194684	0.618711	-0.915313	0.00525177	I	2-C-methyl-D-erythritol 2,4-cyclo diphosphate synthase
PP_1619	truD	-0.458732	0.553187	-0.0966767	1	-0.706695	0.0014466	-0.298637	0.316844	-0.649438	0.0559689	-0.213872	0.582266	-0.780234	0.0137824	S	tRNA pseudouridine synthase D
PP_1620	surE	-0.0760556	0.986553	-0.0291018	1	-0.704103	0.00240568	-0.355164	0.2506	-0.84239	0.0165225	-0.231383	0.554877	-0.990583	0.0017583	R	stationary phase survival protein SurE
PP_1621	pcm	-0.26929	0.796716	-0.0224266	1	-0.839842	0.00013119	-0.554064	0.0704057	-0.850571	0.0136534	-0.290885	0.419112	-1.05809	0.000516201	O	protein-L-isoaspartate O-methyltransferase
PP_1622	nlpD	0.631586	0.449359	-0.735893	1	0.625715	0.0180682	-0.163168	0.720081	0.210993	0.742149	-0.960448	0.00106299	-0.674873	0.150392	M	peptidase M23B
PP_1623	rpoS	1.28274	0.0630797	0.103837	1	0.593834	0.00796899	0.243279	0.493035	0.308755	0.454663	-0.540278	0.123196	-0.151562	0.729306	K	RNA polymerase sigma factor RpoS
PP_1624	PP_1624	0	1	0	1	0	1	5.12548e-15	1	0	1	0	1	0	1	L	group II intron-encoding maturase
PP_1625	PP_1625	0.197319	0.912602	0.138607	1	-1.47594	6.11355e-13	-0.61794	0.032932	-1.29375	0.000142454	0.276187	0.443803	-0.935422	0.00314152	C	ferrodoxin, 4Fe-4S
PP_1626	mutS	-0.465829	0.553187	-0.0507085	1	-0.568912	0.0117915	-0.124431	0.726786	-0.196962	0.631164	-0.188228	0.635229	-0.300818	0.381078	L	DNA mismatch repair protein MutS
PP_1627	PP_1627	-0.200793	0.906706	0.15571	1	-0.310513	0.127364	0.0227454	0.981611	0.133826	0.747681	0.909532	0.00126989	1.12563	0.00034983	-	hypothetical protein
PP_1628	PP_1628	0.0423839	1	-0.122976	1	-0.204459	0.362868	0.099487	0.83852	0.157947	0.689188	-0.622338	0.028668	-0.381288	0.233828	R	CinA domain-containing protein
PP_1629	recA	-0.43702	0.615	0.37673	1	-0.765361	0.000750206	-0.143782	0.701731	-0.400737	0.272337	-0.0780526	0.875918	-0.394429	0.225047	L	recombinase A
PP_1630	recX	-0.528176	0.356342	0.212968	1	-0.476346	0.0304529	-0.0591974	0.899156	0.127142	0.76676	0.684448	0.0172494	0.894851	0.0032735	R	recombination regulator RecX
PP_1631	PP_1631	0.137892	0.928949	0.327747	1	0.200493	0.448343	0.731527	0.0229486	0.896795	0.015919	1.83533	1.53265e-11	2.81447	2.68503e-16	R	hypothetical protein
PP_1632	PP_1632	-0.280086	0.854195	-0.742186	1	0.0419559	0.899796	0.0388721	0.939977	0.533143	0.110225	1.30265	0.000125857	1.92238	2.30062e-08	-	hypothetical protein
PP_1633	PP_1633	-0.153866	0.912602	-0.0555062	1	-0.0286347	0.94493	0.153018	0.648736	0.328588	0.364367	0.685807	0.0101612	1.09848	0.000418151	-	hypothetical protein
PP_1634	PP_1634	-0.166801	0.94901	0.112312	1	-0.512038	0.0125607	0.0755227	0.856079	0.111842	0.829923	1.08911	4.35047e-05	1.2862	0.000186116	S	DTW domain containing protein
PP_1635	PP_1635	1.09936	0.0899418	-0.0611052	1	0.0929664	0.709886	0.261104	0.387606	0.306633	0.399954	0.57469	0.0431185	0.966082	0.00141573	T	LuxR family transcriptional regulator
PP_1636	dgkA-1	0.518888	0.529861	0.283592	1	-0.337136	0.209535	-0.125133	0.778714	-0.215961	0.641577	0.627685	0.0809564	0.494859	0.197659	M	diacylglycerol kinase
PP_1637	PP_1637	-1.90656	2.26325e-07	0.165101	1	-0.0495647	0.869941	0.548909	0.0720674	0.219933	0.578163	-0.966229	0.000534908	-0.664984	0.0417481	K	LysR family transcriptional regulator
PP_1638	fpr	-0.761762	0.310841	0.0327574	1	-0.721933	0.00130152	0.13608	0.737061	-0.376133	0.321802	-0.754815	0.00937824	-1.0484	0.000720457	C	oxidoreductase FAD/NAD(P)-binding domain-containing protein
PP_1639	PP_1639	-0.379261	0.648075	-0.0924819	1	-0.451812	0.029311	-0.0173978	1	-0.101331	0.812333	-0.0175043	1	-0.0345088	0.959759	S	hypothetical protein
PP_1640	PP_1640	1.63569	6.3264e-06	0.245553	1	0.560158	0.0436959	0.572727	0.116856	0.817875	0.0474772	0.199454	0.747554	1.09549	0.00275453	-	hypothetical protein
PP_1641	PP_1641	0.0370031	1	0.304812	1	-0.592665	0.00827992	-0.291741	0.358326	-0.571319	0.113908	0.368297	0.3469	-0.117954	0.78512	D	C32 tRNA thiolase
PP_1642	PP_1642	-0.0967816	0.974925	0.142545	1	-0.135033	0.575357	0.0994033	0.80378	0.151227	0.734599	0.533106	0.105404	0.767887	0.0290594	L	hypothetical protein
PP_1643	PP_1643	-0.997498	0.0144645	0.198829	1	-0.53	0.0125036	0.161674	0.681377	-0.177653	0.643766	-0.464282	0.139356	-0.559108	0.0751669	S	hypothetical protein
PP_1644	wrbA	-1.45583	8.39135e-05	0.193614	1	-0.569989	0.00964124	0.256534	0.423447	-0.145554	0.72803	-0.782473	0.00519127	-0.847178	0.00586111	R	trp repressor binding protein
PP_1645	arsC-1	-1.32507	0.00136649	0.205401	1	-0.657439	0.00192133	0.0698987	0.922776	-0.249574	0.565579	-1.08794	6.65272e-05	-1.25545	0.000132827	P	arsenate reductase
PP_1646	PP_1646	-0.0381271	1	-0.0635497	1	-0.262685	0.215953	-0.32675	0.317959	-0.160062	0.718271	-0.288173	0.450536	-0.364612	0.311908	O	alkyl hydroperoxide reductase
PP_1647	PP_1647	-0.427932	0.667007	-0.107433	1	-0.863799	7.94783e-05	-0.572293	0.0742082	-0.996728	0.00290587	0.141943	0.786462	-0.770274	0.022254	O	hypothetical protein
PP_1648	PP_1648	-0.224029	0.846417	-0.100054	1	-0.199509	0.409731	-0.082004	0.906385	-0.451131	0.209509	-0.161895	0.711827	-0.530634	0.105671	-	hypothetical protein
PP_1649	ldhA	-0.406485	0.595649	-0.20193	1	-0.013382	0.987212	0.061937	0.887155	0.00688576	1	-0.431567	0.201169	-0.342113	0.325861	C	D-lactate dehydrogenase
PP_1650	gacS	-0.136613	0.929225	-0.161456	1	0.015135	0.983924	0.122039	0.741271	0.0892837	0.862665	-0.00293056	1	0.169723	0.667113	T	multi-sensor hybrid histidine kinase
PP_1651	PP_1651	-1.30812	0.00653617	-2.55778	1.03993e-05	0.276038	0.337676	0.626292	0.077317	0.260421	0.600968	-2.79882	8.90965e-24	-2.45564	1.54936e-14	T	winged helix family two component transcriptional regulator
PP_1652	PP_1652	-1.22799	0.00466231	-2.00162	0.000170356	0.103082	0.665863	0.332613	0.273517	0.306477	0.378897	-2.112	4.8625e-18	-1.72226	2.76681e-08	T	sensor histidine kinase
PP_1653	PP_1653	0	1	0	1	0	1	5.12548e-15	1	0	1	0	1	0	1	L	ISPpu10, transposase
PP_1654	cysM	-0.5016	0.567301	0.110935	1	-1.10007	1.30307e-06	-0.68291	0.0158384	-1.1142	0.000958177	-0.0922652	0.855954	-1.12471	0.000503403	E	cysteine synthase B
PP_1655	rumA	-0.382274	0.659235	0.180751	1	-0.877815	6.00831e-05	-0.388607	0.180634	-0.832061	0.0137815	-0.172236	0.671407	-0.921657	0.00336339	J	23S rRNA 5-methyluridine methyltransferase
PP_1656	relA	-0.12578	0.948933	0.251967	1	-0.665088	0.00294917	-0.341729	0.285037	-0.621013	0.0836611	-0.256151	0.489363	-0.794128	0.0101385	T	(p)ppGpp synthetase I SpoT/RelA
PP_1657	mazG	0.248508	0.819365	0.0225924	1	-0.680458	0.00378263	-0.291365	0.389412	-0.622269	0.119265	-0.305101	0.396385	-0.846676	0.0132259	R	nucleoside triphosphate pyrophosphohydrolase
PP_1658	PP_1658	0.285506	0.762473	0.264151	1	-0.812977	9.49841e-05	-0.420145	0.138827	-0.883647	0.012916	-0.241343	0.49622	-1.04494	0.00112483	S	hypothetical protein
PP_1659	PP_1659	0.221161	0.846885	0.534233	1	0.727065	0.000235509	0.514433	0.0909287	0.618362	0.0644956	0.256362	0.541269	0.957567	0.00220264	-	hypothetical protein
PP_1660	PP_1660	-0.140152	0.977782	0.0248433	1	0.782308	0.00348756	0.698822	0.0724614	0.725481	0.101694	0.0861894	0.916504	0.896069	0.0278014	-	hypothetical protein
PP_1661	PP_1661	0.252133	0.805494	0.140334	1	0.607372	0.00262676	0.48505	0.0963069	0.589402	0.0707739	-0.372057	0.249155	0.300698	0.370851	E	dehydrogenase subunit
PP_1662	PP_1662	0.700328	0.700911	-2.1013	0.869794	0.041443	1	-1.54174	0.109885	-0.448261	0.695837	0.57214	0.618278	0.21746	0.878384	-	hypothetical protein
PP_1663	PP_1663	-0.0965899	0.970656	0.0664925	1	-0.328662	0.158531	-0.401641	0.164893	-0.536099	0.124238	0.0615583	0.91099	-0.391799	0.244362	-	hypothetical protein
PP_1664	purN	-0.653037	0.302927	0.0686149	1	-0.955061	1.67965e-06	-0.566358	0.0517343	-0.7585	0.0255616	-0.124134	0.782383	-0.80027	0.0109029	F	phosphoribosylglycinamide formyltransferase
PP_1665	purM	-0.553813	0.547599	0.0956537	1	-1.05645	1.09406e-06	-0.611602	0.0287004	-0.990798	0.00328936	-0.1017	0.834586	-1.01095	0.00235709	F	phosphoribosylaminoimidazole synthetase
PP_1666	PP_1666	0.00472299	1	-0.144302	1	-0.40454	0.0628563	-0.225386	0.541991	-0.445756	0.224366	-0.556429	0.0655954	-0.919838	0.00402777	S	hypothetical protein
PP_1667	PP_1667	0.0982053	0.970656	-0.119922	1	-0.142833	0.516151	-0.101308	0.793449	-0.317163	0.360954	-0.40203	0.214134	-0.63556	0.0463271	R	hypothetical protein
PP_1668	PP_1668	-0.570477	0.40262	-0.0851101	1	-0.471809	0.0241362	-0.247376	0.442195	-0.0988873	0.835201	0.0950239	0.842979	0.0817232	0.853303	L	DNA replication initiation factor
PP_1669	PP_1669	0.311961	0.824962	0.0107577	1	-0.859406	1.57943e-05	-0.322452	0.284651	-0.824977	0.00926041	-0.0054752	1	-0.746898	0.0152163	M	NLP/P60 protein
PP_1670	PP_1670	0.256826	0.831464	-0.00498767	1	-0.381088	0.0818172	0.00729877	1	-0.231652	0.543089	-0.366307	0.347059	-0.513894	0.129321	M	NLP/P60 protein
PP_1671	PP_1671	-0.96948	0.586739	-1.12076	1	-1.17231	0.00947774	-2.13494	2.54621e-05	-1.72034	0.0442432	0.623731	0.467253	-0.989158	0.362875	-	hypothetical protein
PP_1672	cobO	-0.0180203	1	-0.303304	1	0.113255	0.649481	-0.0501846	0.919387	0.063619	0.90862	0.100301	0.839412	0.245945	0.514543	H	cob(I)yrinic acid a,c-diamide adenosyltransferase
PP_1673	cobB	0.180575	0.912602	-0.128791	1	0.190948	0.446325	0.299626	0.32011	0.328028	0.424322	0.337909	0.354303	0.750854	0.0395816	H	cobyrinic acid a,c-diamide synthase
PP_1674	PP_1674	0.149655	0.92941	-0.192614	1	0.124021	0.604252	0.0936147	0.824696	0.307509	0.380191	0.0979918	0.863556	0.485663	0.16544	C	cob(II)yrinic acid a,c-diamide reductase
PP_1675	cobD	0.117175	0.945469	-0.0941078	1	0.170827	0.431426	0.140782	0.691281	0.108474	0.798146	-0.304052	0.355036	-0.112554	0.771521	H	cobalamin biosynthesis protein
PP_1676	cobC	-0.0981021	0.963519	-0.191873	1	0.165963	0.473916	0.267163	0.380076	0.271717	0.506306	-0.367943	0.25227	-0.0102117	1	E	threonine-phosphate decarboxylase
PP_1677	cobQ	0.401316	0.594867	-0.0409889	1	0.189281	0.423254	0.230893	0.468028	0.195829	0.643631	-0.0914831	0.844528	0.189537	0.629441	H	cobyric acid synthase
PP_1678	cobU	0.213094	0.846417	-0.0270847	1	0.200383	0.413783	-0.0715967	0.91307	-0.0521608	0.943891	-0.345725	0.352994	-0.315565	0.363458	H	adenosylcobinamide kinase
PP_1679	cobT	0.65277	0.273267	0.186371	1	0.190831	0.406013	0.198882	0.529589	-0.0447235	0.944473	-0.271291	0.435191	-0.231443	0.515482	H	nicotinate-nucleotide--dimethylbenzimidazole phosphoribosyltransferase
PP_1680	PP_1680	0.589036	0.274161	-0.140743	1	0.357	0.107217	0.265432	0.424351	0.027224	0.980456	-0.23669	0.552414	-0.123484	0.755617	G	alpha-ribazole-5'-phosphate phosphatase
PP_1681	cobS	0.54992	0.360433	-0.221395	1	0.288554	0.285129	0.252231	0.544194	0.403702	0.287924	-0.0599132	0.947769	0.425346	0.222142	H	cobalamin synthase
PP_1682	PP_1682	-0.205338	0.897421	-0.549075	1	0.0636863	0.863508	0.0910972	0.853598	0.0862847	0.890384	0.995032	0.00258517	1.16503	0.000533313	-	glycosyl hydrolase
PP_1683	PP_1683	0.280531	0.758056	-0.20605	1	0.190261	0.52926	0.236109	0.581245	0.0856052	0.879452	-0.298423	0.488261	-0.127933	0.761553	K	MarR family transcriptional regulator
PP_1684	PP_1684	-0.142571	0.922755	-0.0384097	1	0.291066	0.178935	0.166431	0.634925	0.329243	0.369147	-0.46971	0.12045	-0.0578795	0.901422	G	major facilitator superfamily transporter
PP_1685	PP_1685	-2.20423	0.550591	-4.56307	0.930386	-2.93182	0.00403337	-5.66295	0.0181123	-3.75087	0.0253149	0.700962	0.68265	-2.93489	0.20088	-	hypothetical protein
PP_1686	PP_1686	0.805903	0.199477	0.162755	1	0.275087	0.178603	0.162864	0.623929	0.40905	0.218584	-0.12222	0.782383	0.368853	0.239797	O	glutathione peroxidase
PP_1687	PP_1687	1.04359	0.302927	-0.109564	1	0.463108	0.403951	0.0486641	1	0.00368602	1	0.496682	0.570801	0.585106	0.48203	-	hypothetical protein
PP_1688	PP_1688	0.184219	0.878401	0.0166391	1	0.18856	0.393105	0.0966421	0.810133	0.620121	0.0525958	0.695871	0.0214603	1.39995	3.77795e-06	K	LysR family transcriptional regulator
PP_1689	PP_1689	0.853792	0.0851498	0.526406	1	0.134568	0.622265	0.0799652	0.859442	0.312401	0.445451	1.22892	7.16892e-06	1.62501	1.21058e-06	I	aromatic hydrocarbon degradation protein
PP_1690	PP_1690	-0.165632	0.922755	0.140826	1	0.107204	0.725435	0.194897	0.647053	0.58198	0.162126	2.77572	1.05402e-20	3.43872	4.80496e-22	-	hypothetical protein
PP_1691	PP_1691	1.66128	0.00421607	-0.453205	1	-0.133329	0.618053	-1.19685	0.000245399	-1.62398	9.51999e-05	2.19664	2.98617e-11	0.645476	0.289769	-	hypothetical protein
PP_1692	PP_1692	-0.191707	0.981148	-0.0391592	1	0.397569	0.159292	0.0564037	0.950141	0.413911	0.369147	1.31003	0.0019826	1.80818	4.71898e-05	R	Sel1 domain-containing protein repeat-containing protein
PP_1693	PP_1693	-3.92238	0.0325564	-1.78805	1	-0.533448	0.551731	-2.87473	0.00623743	-1.18518	0.285583	-0.101602	1	-1.17123	0.352257	-	hypothetical protein
PP_1694	PP_1694	0.127501	0.931091	0.060495	1	0.535906	0.0245673	0.35714	0.281901	0.487839	0.192456	0.555965	0.0850465	1.12563	0.00021196	S	hypothetical protein
PP_1695	PP_1695	0.698134	0.395086	-0.0283299	1	0.473232	0.0433708	0.339904	0.26503	0.353952	0.344044	0.253942	0.528667	0.690093	0.0409269	E	integral membrane sensor hybrid histidine kinase
PP_1696	PP_1696	0.185279	0.896597	-0.141925	1	0.0638054	0.818344	0.285507	0.356365	0.115299	0.790092	-0.431492	0.182839	-0.233426	0.502497	G	major facilitator superfamily protein
PP_1697	PP_1697	-0.0507191	1	-0.552219	1	0.188296	0.474939	0.0810782	0.887209	0.283391	0.469099	0.0471285	0.954131	0.413735	0.233747	K	GntR family transcriptional regulator
PP_1698	PP_1698	-0.0118031	1	-0.396933	1	0.1505	0.541304	0.391412	0.212344	0.342534	0.338698	0.0417213	0.963746	0.467103	0.159115	G	major facilitator family transporter
PP_1699	PP_1699	-0.299877	0.813784	-0.14694	1	0.36229	0.170286	0.185374	0.683276	0.550491	0.182217	0.684847	0.0933817	1.31853	0.000626204	R	amidohydrolase
PP_1700	PP_1700	0.124028	0.940483	-0.0329454	1	-0.0798067	0.777027	-0.0789354	0.848479	-0.0332934	0.969927	0.0604768	0.90613	0.11226	0.788688	I	phospholipid/glycerol acyltransferase
PP_1701	sugE	-0.749606	0.153562	-0.63245	1	-0.0920675	0.798828	-0.578407	0.12115	-0.504029	0.291263	-0.3377	0.407402	-0.76059	0.0477887	P	small multidrug resistance protein
PP_1702	rdgC	-0.200044	0.875768	0.323325	1	-1.07383	4.60363e-07	-0.536986	0.0616972	-1.16341	0.000322399	-0.15659	0.7174	-1.23729	8.11447e-05	L	recombination associated protein
PP_1703	PP_1703	-0.175996	0.897565	-0.311316	1	0.358147	0.0799406	0.235517	0.487743	0.402056	0.267134	0.151871	0.716873	0.639607	0.054103	P	molybdopterin oxidoreductase
PP_1704	PP_1704	0	1	0	1	0	1	5.12548e-15	1	0	1	0	1	0	1	-	hypothetical protein
PP_1705	nirB	0.0398343	1	-0.980803	1	0.999942	0.000103509	0.308728	0.488436	0.254009	0.67196	0.466019	0.400736	0.807143	0.0887079	C	nitrite reductase (NAD(P)H) large subunit
PP_1706	nirD	0.347604	0.958333	-0.00150934	1	0.777117	0.338978	0.751075	0.508203	0.426796	0.80707	-0.337862	0.866798	0.174665	0.950407	P	nitrite reductase (NAD(P)H) small subunit
PP_1707	PP_1707	0.155746	0.914171	-0.0431779	1	0.222487	0.395999	0.088381	0.887209	0.190307	0.672555	-0.46587	0.205369	-0.194205	0.621533	C	D-isomer specific 2-hydroxyacid dehydrogenase
PP_1708	PP_1708	0.28832	0.820833	0.109597	1	0.161879	0.634386	0.20871	0.666695	0.281593	0.584624	-0.342208	0.488275	0.0218914	0.992417	R	short chain dehydrogenase/reductase oxidoreductase
PP_1709	PP_1709	0.413238	0.67496	-0.210269	1	0.49009	0.0963389	-0.0191796	1	0.28657	0.612552	-0.380997	0.458697	-0.00990244	1	Q	fumarylacetoacetate hydrolase
PP_1710	PP_1710	1.80776	0.00234061	0.147967	1	0.256219	0.30581	0.158102	0.696087	0.112346	0.814343	0.102184	0.862626	0.299762	0.414362	G	major facilitator superfamily transporter phthalate permease
PP_1711	PP_1711	1.10238	0.0170007	-0.175313	1	-0.312589	0.197152	-0.172279	0.651211	-0.378979	0.324607	-0.904284	0.00341379	-1.19808	0.000133606	K	AraC family transcriptional regulator
PP_1712	PP_1712	0.501221	0.4374	-0.0971442	1	-0.0528002	0.848328	-0.304796	0.317399	-0.258926	0.507714	-0.191877	0.618278	-0.369185	0.279067	-	hypothetical protein
PP_1713	pcaQ	-0.433042	0.530897	-0.243786	1	-0.169014	0.422765	0.00323711	1	-0.31837	0.35735	-0.335462	0.291291	-0.572313	0.0627867	K	LysR family transcriptional regulator
PP_1714	fklB-2	0.083452	0.983842	0.13346	1	-0.438916	0.0485062	-0.321419	0.272242	-0.730928	0.0384377	0.315704	0.38754	-0.335118	0.362816	O	FKBP-type peptidylprolyl isomerase
PP_1715	PP_1715	0.411986	0.66019	-0.0287196	1	0.0837181	0.809705	-0.076484	0.887126	-0.100337	0.894344	0.126437	0.847864	0.106463	0.845104	S	hypothetical protein
PP_1716	PP_1716	-0.230553	0.832696	0.0432463	1	0.175442	0.446325	0.214122	0.541093	0.269248	0.468059	-0.519417	0.0998349	-0.167102	0.66461	K	Cro/CI family transcriptional regulator
PP_1717	PP_1717	-0.752693	0.118139	-0.560017	1	0.262497	0.230117	0.153554	0.702617	0.241774	0.5377	-0.524505	0.0993592	-0.195706	0.603011	-	hypothetical protein
PP_1718	PP_1718	-0.225926	0.854472	-0.471174	1	0.513247	0.0144394	0.353014	0.266305	0.44749	0.183109	0.452959	0.220115	0.983943	0.00170455	T	diguanylate phosphodiesterase
PP_1719	prc	0.512038	0.594128	0.192003	1	-0.227431	0.349644	-0.141549	0.685109	-0.0697261	0.910575	-0.486988	0.157058	-0.477266	0.191355	M	carboxyl-terminal protease
PP_1720	PP_1720	0.199163	0.886321	-0.0643763	1	-0.673341	0.00375117	-0.258426	0.523259	-0.785191	0.0238143	-0.850809	0.00267282	-1.55278	3.30503e-07	C	zinc-containing alcohol dehydrogenase
PP_1721	PP_1721	0.739787	0.20466	0.541272	1	0.379322	0.146323	0.146491	0.767107	0.163608	0.751686	0.102237	0.882269	0.351246	0.431438	E	HAD superfamily hydrolase
PP_1722	PP_1722	0.352875	0.682865	0.373932	1	0.327054	0.247019	0.262976	0.518264	0.321571	0.490389	-0.0498406	0.98004	0.360007	0.361849	E	ABC transporter ATP-binding protein
PP_1723	PP_1723	0.336484	0.709527	0.00843247	1	0.319892	0.283173	0.21109	0.581116	0.40381	0.305915	0.231758	0.645868	0.718871	0.0384415	E	binding-protein-dependent transport system inner membrane protein
PP_1724	PP_1724	0.101195	0.97734	-0.177787	1	0.596426	0.0320035	0.480611	0.270676	0.684396	0.119107	0.0890385	0.926022	0.854932	0.0202986	R	binding-protein-dependent transport system inner membrane protein
PP_1725	PP_1725	1.24889	0.00531055	0.297197	1	0.602159	0.021338	0.312003	0.439369	0.221259	0.668447	0.208997	0.721104	0.50997	0.188772	R	type I phosphodiesterase/nucleotide pyrophosphatase
PP_1726	PP_1726	1.59037	0.00163771	0.186655	1	0.504573	0.0275148	0.533136	0.107664	0.55192	0.115569	-0.253206	0.573117	0.379154	0.246568	P	ABC transporter substrate-binding protein
PP_1727	PP_1727	-0.177444	0.916055	-0.104494	1	0.472555	0.0668227	0.264003	0.543251	0.631893	0.11257	0.131897	0.842509	0.848123	0.0204811	K	GntR family transcriptional regulator
PP_1728	PP_1728	-0.424325	0.562264	0.0288546	1	0.325357	0.155611	0.484086	0.105291	0.453329	0.205045	-0.310207	0.406711	0.224248	0.540541	M	hypothetical protein
PP_1729	PP_1729	-1.63144	0.235667	0.209613	1	0.49943	0.458992	-0.99872	0.273381	-0.337763	0.851097	-0.721307	0.493378	-0.948673	0.340632	-	hypothetical protein
PP_1730	PP_1730	-0.439147	0.554298	-0.181195	1	-0.437327	0.0438291	-0.0981337	0.802164	-0.214804	0.582311	-0.364484	0.264643	-0.496084	0.11998	E	aminopeptidase
PP_1732	minE	0.741227	0.127494	-0.0500792	1	-0.148348	0.563969	-0.362687	0.263574	-0.592209	0.150715	0.290382	0.469055	-0.223616	0.61551	D	cell division topological specificity factor MinE
PP_1733	minD	0.30612	0.779615	0.395253	1	-0.707764	0.00231627	-0.488206	0.121268	-0.826284	0.0183683	-0.0115768	1	-0.75565	0.0252788	D	septum site-determining protein MinD
PP_1734	minC	0.0085884	1	-0.0640233	1	-0.204289	0.339793	-0.480957	0.105233	-0.594203	0.0788887	-0.468765	0.150596	-0.98233	0.00232604	D	septum formation inhibitor
PP_1735	htrB	-0.36379	0.750949	-0.0273023	1	-0.510716	0.00879782	-0.215057	0.495671	-0.596716	0.070969	0.124501	0.802329	-0.3896	0.28094	M	lipid A biosynthesis lauroyl acyltransferase
PP_1736	PP_1736	-0.447072	0.504269	-0.219669	1	-0.144108	0.516286	0.0883088	0.828103	-0.0642101	0.902235	-0.204957	0.570801	-0.184906	0.608228	R	patatin
PP_1737	PP_1737	0.431213	0.557733	0.321239	1	0.220896	0.37926	0.100774	0.838126	0.0765456	0.900469	-0.127527	0.81208	0.0323863	0.968007	M	VacJ family lipoprotein
PP_1738	PP_1738	0.14267	0.922755	0.306723	1	0.189698	0.394621	0.130765	0.734592	0.171628	0.661511	0.37117	0.269755	0.625207	0.0429394	-	hypothetical protein
PP_1739	PP_1739	0.293968	0.775893	-0.205232	1	0.191814	0.575712	0.0628903	0.952404	0.0925683	0.900566	-0.381739	0.455593	-0.207011	0.708984	-	hypothetical protein
PP_1740	PP_1740	0.269487	0.808131	-0.165583	1	0.201753	0.373213	-0.0962017	0.806079	-0.0784272	0.873882	-0.125904	0.805005	-0.122815	0.771423	G	beta (1-6) glucans synthase
PP_1741	PP_1741	0.392684	0.610289	-0.000665864	1	0.934758	5.39708e-06	0.12445	0.830254	0.226585	0.558071	0.156601	0.753156	0.464534	0.158488	E	glycine betaine ABC transporter substrate-binding protein
PP_1742	PP_1742	3.41349	0.00241084	0.93515	1	1.2907	1.22147e-08	0.632813	0.0457375	0.7718	0.0935027	0.0107649	1	0.864301	0.160746	S	hypothetical protein
PP_1743	actP_1	3.34079	0.00110974	-0.14244	1	1.87474	7.28304e-18	0.985644	0.000146628	1.12778	0.00290531	-0.318307	0.611439	0.886505	0.0722575	R	acetate permease
PP_1744	PP_1744	0	1	3.3809	1	0.593429	0.620239	-4.57133	0.145494	0.0937185	1	4.53215	0.135955	4.89223	0.0675747	-	hypothetical protein
PP_1745	PP_1745	-0.27992	0.830691	0.0980333	1	0.441555	0.0939371	0.231367	0.704929	-0.00414768	1	-0.380045	0.441057	-0.30022	0.505982	R	short chain dehydrogenase
PP_1746	PP_1746	-0.220566	1	1.11406	1	0.692115	0.529026	-1.02504	0.525629	-0.123673	1	0.943203	0.739009	0.952774	0.56074	T	carbon storage regulator CsrA
PP_1747	PP_1747	0.382906	0.916055	-0.562814	1	-0.424577	0.522425	-1.05135	0.16661	-0.525607	0.626712	0.351229	0.778545	-0.0937908	1	S	hypothetical protein
PP_1748	PP_1748	-0.471232	0.537219	-0.344047	1	0.987707	0.000270403	0.289636	0.570625	0.212354	0.700532	-0.136292	0.837688	0.157671	0.744345	G	hypothetical protein
PP_1749	PP_1749	-0.239062	0.840978	0.0030604	1	0.920746	0.000172169	0.423898	0.251662	0.469547	0.204521	0.107299	0.858183	0.658157	0.0379969	M	acetyltransferase
PP_1750	asnB	0.064546	0.997451	0.483063	1	0.841148	0.000150776	0.295754	0.392879	0.506198	0.129961	0.868575	0.00928595	1.45625	2.389e-06	E	asparagine synthetase
PP_1751	mnmC	-0.531093	0.37391	-0.0678174	1	-0.575896	0.00848638	-0.269579	0.398454	-0.578633	0.103184	-0.147442	0.71989	-0.639936	0.0523392	S	5-methylaminomethyl-2-thiouridine methyltransferase
PP_1752	PP_1752	-0.0934533	0.970656	0.213887	1	0.0918996	0.727598	0.411026	0.228467	0.257148	0.543467	-0.874672	0.00157655	-0.537027	0.119774	S	hypothetical protein
PP_1753	PP_1753	-0.585405	0.279083	-0.460884	1	0.0110576	1	-0.146889	0.69843	-0.287245	0.42831	-0.612508	0.0382889	-0.816214	0.00636069	R	hypothetical protein
PP_1754	PP_1754	2.15236	8.1202e-08	-0.0648613	1	1.39452	2.26093e-11	0.2467	0.501904	0.554425	0.12579	0.323931	0.564584	0.958147	0.0126668	-	hypothetical protein
PP_1755	fumC-2	0.164639	0.914171	0.5893	1	0.41072	0.0687216	0.126968	0.735496	0.0728615	0.892025	-0.586732	0.0464427	-0.432043	0.184834	C	fumarate hydratase
PP_1756	PP_1756	-0.267496	0.804603	0.000904784	1	-0.595617	0.00651628	-0.65489	0.0183562	-0.928037	0.00890613	-0.299548	0.41746	-1.14711	0.000478157	S	hypothetical protein
PP_1757	bolA	0.509282	0.402546	-0.0137326	1	-0.259691	0.329597	-0.112906	0.80378	-0.51957	0.150604	0.027817	0.986056	-0.406852	0.204581	T	BolA family protein
PP_1758	PP_1758	0.232709	0.857893	0.31051	1	-0.808264	0.000442042	-0.544721	0.0580732	-0.821276	0.0163455	0.29945	0.454054	-0.437032	0.216958	R	hypothetical protein
PP_1759	PP_1759	-0.345483	0.680762	-0.0858181	1	-0.411413	0.0567554	-0.309743	0.361862	-0.180274	0.669306	-0.380949	0.254659	-0.478404	0.140946	O	DSBA oxidoreductase
PP_1760	PP_1760	-0.353446	0.655395	-0.261962	1	-0.0464554	0.885046	0.0779659	0.853598	0.0140932	1	0.131593	0.753652	0.231597	0.542408	V	ABC transporter ATP-binding protein
PP_1761	PP_1761	0.497525	0.485	0.154575	1	0.388258	0.1052	0.344798	0.251183	0.297854	0.433425	-0.0766148	0.87613	0.305485	0.379305	T	sensory box protein/GGDEF family protein
PP_1762	PP_1762	0.640325	0.243022	0.544314	1	0.23113	0.335988	0.445738	0.171035	0.319477	0.444514	-0.912937	0.000616436	-0.514254	0.152455	H	hypothetical protein
PP_1763	PP_1763	-0.200211	0.862397	0.164898	1	-0.807836	0.000121098	-0.489559	0.0963069	-0.662137	0.0540681	-0.326418	0.33523	-0.905258	0.00362474	I	short chain dehydrogenase
PP_1764	PP_1764	-0.435115	0.554298	0.288962	1	-0.73238	0.000353107	-0.334561	0.250556	-0.639002	0.0544103	-0.331879	0.310748	-0.889123	0.00413229	R	phosphoglycolate phosphatase
PP_1765	ubiG	-0.549379	0.41804	0.238419	1	-0.759185	0.000173568	-0.420216	0.148629	-0.802696	0.0189721	-0.15307	0.705687	-0.873089	0.00481649	H	3-demethylubiquinone-9 3-methyltransferase
PP_1766	mtnA	-0.213669	0.878292	-0.37843	1	-0.34087	0.166413	-0.0794778	0.859442	-0.368885	0.327744	-0.246302	0.545143	-0.529094	0.131969	J	methylthioribose-1-phosphate isomerase
PP_1767	gyrA	-0.301296	0.788629	0.25835	1	-0.711447	0.00109835	-0.355045	0.212344	-0.653764	0.0520524	-0.139457	0.736476	-0.710256	0.0226514	L	DNA gyrase subunit A
PP_1768	serC	0.166991	0.914526	0.265707	1	-0.63088	0.00600336	-0.156442	0.641618	-0.528179	0.135272	-0.162981	0.699145	-0.607845	0.0590157	H	phosphoserine aminotransferase
PP_1769	pheA	-0.126483	0.94646	0.206048	1	-0.577723	0.0100549	-0.0982864	0.798737	-0.309128	0.412399	-0.487035	0.112551	-0.714548	0.0229037	E	chorismate mutase
PP_1770	PP_1770	-0.150913	0.92658	0.133757	1	-0.577663	0.0112689	-0.291773	0.333666	-0.476047	0.188682	-0.401991	0.221486	-0.796094	0.0107401	E	bifunctional cyclohexadienyl dehydrogenase/ 3-phosphoshikimate 1-carboxyvinyltransferase
PP_1771	cmk	-0.338161	0.779199	0.00948033	1	-0.849312	0.000316593	-0.881884	0.00661674	-0.965035	0.0237954	-0.23838	0.641395	-1.12401	0.00747864	F	cytidylate kinase
PP_1772	rpsA	-0.0803077	0.986619	0.400955	1	-1.23105	1.95729e-07	-0.606375	0.0573769	-1.14528	0.00118362	0.00451045	1	-1.0562	0.000892992	J	30S ribosomal protein S1
PP_1773	ihfB	0.575979	0.467795	0.683084	1	0.256014	0.270846	0.329789	0.29672	0.305214	0.433537	-0.361895	0.334605	0.0259053	0.974862	L	integration host factor subunit beta
PP_1774	PP_1774	0.496969	0.599306	-0.123367	1	0.831073	0.000102358	0.526236	0.0963069	0.637148	0.068581	-0.362937	0.357215	0.359403	0.317789	-	hypothetical protein
PP_1775	PP_1775	0.279342	0.752879	0.231167	1	0.783034	0.00115215	0.611644	0.0800419	0.919469	0.0157697	1.49845	3.58431e-08	2.50101	2.62934e-14	J	beta-lactamase domain-containing protein
PP_1776	PP_1776	0.22783	0.857811	0.339807	1	-0.267274	0.257036	-0.128876	0.713558	-0.306875	0.412861	-0.166848	0.684116	-0.390885	0.244575	M	mannose-6-phosphate isomerase
PP_1777	xanA	0.247224	0.824207	0.461269	1	-0.435661	0.0587357	-0.274113	0.359955	-0.487783	0.162126	0.158048	0.708156	-0.247426	0.484883	G	phosphomannomutase
PP_1778	PP_1778	0.537173	0.484397	0.423538	1	-0.57992	0.00310419	-0.365838	0.222224	-1.07609	0.000466091	0.21471	0.670278	-0.780271	0.0363317	G	lipopolysaccharide ABC export system, permease
PP_1779	PP_1779	0.575282	0.393777	0.462284	1	-0.212968	0.397329	-0.190171	0.575821	-0.490711	0.185931	0.280417	0.46152	-0.128441	0.754659	G	lipopolysaccharide ABC export system, ATP-binding protein
PP_1780	PP_1780	0.486278	0.547656	0.336376	1	-0.208115	0.394621	-0.196302	0.54456	-0.432902	0.231462	-0.0203325	0.990407	-0.370903	0.262606	M	mannosyltransferase
PP_1781	PP_1781	-0.0134248	1	-0.133451	1	0.0899284	0.731294	-0.050799	0.92922	0.0401875	0.955069	0.575164	0.0431399	0.698547	0.0221666	I	O-acyltransferase
PP_1782	rmlC	0.448682	0.570121	0.712333	0.962441	-0.742819	0.00121049	-0.311528	0.310207	-0.875467	0.0137815	-0.0546588	0.922269	-0.847908	0.00706613	M	dTDP-4-dehydrorhamnose 3,5-epimerase
PP_1783	rmlA	0.299147	0.783741	0.668159	1	-0.856478	0.000176611	-0.485147	0.104346	-1.04071	0.00290041	-0.00697361	1	-0.964204	0.00343927	M	glucose-1-phosphate thymidylyltransferase
PP_1784	rmlD	0.345193	0.712135	0.462708	1	-0.598471	0.00764337	-0.349868	0.233463	-0.792306	0.0352529	-0.271602	0.473753	-0.984446	0.00394633	M	dTDP-4-dehydrorhamnose reductase
PP_1785	rmlB	0.569299	0.418225	0.564218	1	-0.602405	0.00885128	-0.418321	0.163063	-0.764119	0.0481384	-0.254865	0.515117	-0.938651	0.00763493	M	dTDP-glucose 4,6-dehydratase
PP_1786	PP_1786	1.03693	0.0369206	0.935655	0.721813	-0.224216	0.365909	-0.313368	0.301416	-0.564593	0.116426	0.0673459	0.897786	-0.414218	0.218167	M	glycosyl transferase family protein
PP_1787	PP_1787	1.28791	0.00836922	0.833117	1	-0.233748	0.327104	-0.53133	0.0637861	-0.801637	0.0255616	0.0137644	1	-0.707577	0.0369121	-	hypothetical protein
PP_1788	PP_1788	0.754662	0.220244	0.62122	1	-1.32134	4.03199e-11	-0.743484	0.0127128	-1.10677	0.000837332	0.438748	0.26564	-0.587141	0.130782	-	hypothetical protein
PP_1789	PP_1789	0.675059	0.201408	0.277643	1	-0.624859	0.00121495	-0.459938	0.125547	-0.841465	0.0425312	-0.110842	0.799441	-0.875246	0.0174408	R	HAD superfamily hydrolase
PP_1790	PP_1790	0.714957	0.177158	0.529374	1	-0.570541	0.00584871	-0.365464	0.212782	-0.611636	0.137039	-0.0431861	0.948039	-0.577247	0.117312	M	acylneuraminate cytidylyltransferase
PP_1791	PP_1791	0.608532	0.37125	0.476123	1	-0.442136	0.0585255	-0.288638	0.363286	-0.415683	0.305393	-0.313186	0.405684	-0.648442	0.0627329	E	aldolase
PP_1792	PP_1792	0.291991	0.782235	0.430487	1	-0.356718	0.137834	-0.182117	0.602316	-0.49613	0.198397	-0.349842	0.323177	-0.764272	0.0185361	R	glycosyl transferase family protein
PP_1793	PP_1793	0.211555	0.865789	0.324362	1	-0.481959	0.0314051	-0.229549	0.453179	-0.51877	0.149652	-0.188247	0.633583	-0.625241	0.0497073	R	glycosyl transferase family protein
PP_1794	PP_1794	0.354639	0.732404	0.377162	1	-0.812266	0.000577179	-0.274671	0.445591	-0.914972	0.0093476	-0.236246	0.545811	-1.06759	0.000598459	-	hypothetical protein
PP_1795	PP_1795	-0.184348	0.896364	-0.0343294	1	-0.631633	0.00472979	-0.30643	0.303685	-0.716294	0.054353	-0.567907	0.0648234	-1.20439	0.000209513	-	hypothetical protein
PP_1797	PP_1797	0.223327	0.828704	0.0639841	1	0.46489	0.0195601	0.21315	0.512148	0.260126	0.471692	0.331546	0.316021	0.677122	0.028191	V	HlyD family secretion protein
PP_1798	PP_1798	0.109622	0.95492	0.00876845	1	0.686928	0.00106932	0.271959	0.391211	0.283044	0.432986	0.0313838	0.971846	0.397642	0.230979	M	outer membrane efflux protein
PP_1799	gmd	0.174562	0.913973	0.4334	1	-0.802866	0.000346928	-0.506365	0.0989544	-0.962103	0.00810483	-0.077476	0.88662	-0.958115	0.00423211	M	GDP-mannose 4,6-dehydratase
PP_1800	rmd	0.0744417	0.986619	0.225868	1	-0.82087	0.000213622	-0.543732	0.0581783	-0.809091	0.0286477	-0.0682382	0.89219	-0.797076	0.0162606	M	oxidoreductase Rmd
PP_1801	wbpY	0.218287	0.852817	0.245381	1	-0.729543	0.00125204	-0.472384	0.111066	-0.768101	0.0271499	0.0872545	0.860655	-0.597101	0.0595878	M	glycosyl transferase WbpY
PP_1802	wbpZ	0.15351	0.914171	0.148765	1	-0.509842	0.0145896	-0.517542	0.0797399	-0.791433	0.0230941	-0.125274	0.770204	-0.835608	0.00812509	M	glycosyl transferase WbpZ
PP_1803	wbpV	-0.250076	0.807066	-0.259856	1	-0.292857	0.191286	-0.190854	0.568887	-0.364097	0.299622	-0.27266	0.447875	-0.552264	0.0787406	M	UDP-sugar epimerase
PP_1804	wbpL	-0.154792	0.914171	-0.143766	1	-0.284543	0.191513	-0.0683735	0.878314	-0.381592	0.269258	-0.176706	0.650112	-0.473689	0.124458	M	glycosyl transferase WbpL
PP_1805	wbpM	0.16104	0.914972	0.00672205	1	0.0950874	0.728821	-0.0508655	0.915217	-0.159649	0.699518	-0.152565	0.709723	-0.229618	0.523567	M	polysaccharide biosynthesis protein CapD
PP_1806	PP_1806	0.585954	0.292506	0.415658	1	0.0180434	0.972367	-0.239141	0.446461	-0.228065	0.551695	0.29884	0.373121	0.153945	0.675835	M	KpsF/GutQ family protein
PP_1807	kdsA-2	0.239306	0.818846	0.399541	1	-0.230899	0.316761	-0.257941	0.403612	-0.331579	0.355039	-0.137911	0.737043	-0.386348	0.246546	M	2-dehydro-3-deoxyphosphooctonate aldolase
PP_1808	pgi_1	-0.0402332	1	0.3485	1	-0.154477	0.545705	0.0688752	0.87116	-0.332524	0.360794	-0.173962	0.69341	-0.422558	0.231398	G	glucose-6-phosphate isomerase
PP_1809	PP_1809	-2.19481	1	0.4021	1	-5.05876	0.0241325	-4.7841	0.145418	-2.0262	0.305107	2.32352	0.333138	0.426485	1	-	hypothetical protein
PP_1810	PP_1810	1.31991	0.0488414	0.672154	1	1.26315	2.54667e-05	0.576033	0.251662	0.873929	0.0864065	1.56359	0.00376691	2.52006	1.26836e-08	-	hypothetical protein
PP_1811	wecB	0.210209	0.914972	-0.104856	1	1.01537	2.95728e-06	0.875011	0.00408694	0.916443	0.0288263	1.01677	0.00839732	2.01709	5.05162e-07	M	UDP-N-acetylglucosamine 2-epimerase
PP_1812	PP_1812	-3.0225	0.859964	-0.414038	1	0.735165	0.432664	-0.574694	0.803214	0.109997	1	1.96905	0.23444	2.18522	0.069878	-	hypothetical protein
PP_1813	PP_1813	0.180492	0.951268	0.489771	1	0.443336	0.308253	0.245005	0.73891	0.479489	0.479506	0.51824	0.488275	1.0763	0.0301331	L	competence protein ComEA
PP_1814	PP_1814	-1.63698	0.114434	-0.647558	1	-0.735318	0.140352	-2.39986	9.81438e-05	-0.188927	0.909375	0.178266	0.887108	0.0848593	0.954034	-	hypothetical protein
PP_1815	pyrF	-0.676771	0.48136	0.00216522	1	-0.33332	0.0843572	-0.194976	0.553704	-0.247466	0.481711	0.0181116	1	-0.147071	0.684049	F	orotidine 5'-phosphate decarboxylase
PP_1816	PP_1816	0.728329	0.113811	0.390965	1	0.238467	0.299105	0.168258	0.636183	0.139402	0.740688	-0.220011	0.569272	0.00260063	1	R	zinc-containing alcohol dehydrogenase
PP_1817	PP_1817	0.033511	1	-0.215037	1	0.691458	0.00284956	0.0380396	0.939977	0.500523	0.220866	0.523356	0.205852	1.10966	0.00305918	I	short chain dehydrogenase
PP_1818	PP_1818	1.13426	0.198378	-0.566936	1	0.952859	0.00181792	0.189252	0.754302	0.55893	0.346208	0.824864	0.220529	1.47048	0.0139637	-	hypothetical protein
PP_1819	PP_1819	0.141712	0.924207	-0.117252	1	0.728939	0.00190805	0.508289	0.113519	0.604415	0.106768	0.39896	0.263113	1.08569	0.00075779	N	methyl-accepting chemotaxis sensory transducer
PP_1820	PP_1820	0.0255279	1	0.300067	1	-0.127551	0.726919	0.112568	0.806389	-0.0936391	0.872046	-0.534436	0.136282	-0.546438	0.105154	Q	benzoate transporter
PP_1821	PP_1821	0.0468462	1	-0.0223765	1	-0.295351	0.209106	-0.0797199	0.871946	-0.277934	0.47062	-0.577389	0.0736687	-0.773597	0.0189294	O	glutathione S-transferase
PP_1822	PP_1822	-0.270848	0.788602	0.00153554	1	-0.716122	0.000212028	-0.443238	0.14951	-0.651581	0.0520524	0.0425975	0.951928	-0.527499	0.0961747	O	glutaredoxin
PP_1823	folE_1	0.018425	1	0.0431404	1	-0.630976	0.0051002	-0.425553	0.14346	-0.678973	0.0495939	0.275662	0.481167	-0.323243	0.379631	H	GTP cyclohydrolase I
PP_1824	PP_1824	-0.577297	0.413542	-0.229609	1	-0.117652	0.649918	0.0355185	0.954731	-0.282247	0.452839	-0.15728	0.705438	-0.356268	0.296842	S	Smr domain-containing protein
PP_1825	PP_1825	-0.369813	0.63953	-0.661795	1	0.0901188	0.766453	-0.430289	0.219882	-0.331951	0.432792	-0.047187	0.948231	-0.299289	0.442059	-	hypothetical protein
PP_1826	PP_1826	-0.0745193	0.986619	0.258583	1	-0.650214	0.00183016	-0.359313	0.240533	-0.699555	0.065747	-0.425525	0.182062	-1.04527	0.00205731	Q	isochorismatase superfamily hydrolase
PP_1827	PP_1827	-0.596036	0.347165	-0.0167094	1	-0.56023	0.0120976	-0.389524	0.18538	-0.712529	0.0359086	-0.350858	0.299424	-0.98051	0.00174373	J	N5-glutamine S-adenosyl-L-methionine-dependent methyltransferase
PP_1828	PP_1828	-0.475685	0.522402	-0.341988	1	1.05803	1.41124e-08	0.565904	0.0466392	0.450511	0.180518	-0.0475881	0.948337	0.487994	0.132053	-	hypothetical protein
PP_1829	PP_1829	-0.885172	0.185685	-0.336864	1	1.56077	6.22413e-14	0.915739	0.000857395	0.788425	0.0158024	-0.138877	0.753916	0.731082	0.0168954	I	alpha/beta hydrolase
PP_1830	aroC	-0.343743	0.705966	-0.178429	1	-0.70249	0.00232781	-0.43618	0.13803	-0.585367	0.0945557	-0.403403	0.228859	-0.906104	0.00413717	E	chorismate synthase
PP_1831	PP_1831	-0.966508	0.033361	-0.224999	1	-0.0162763	0.99435	-0.0716613	0.925575	-0.185853	0.661947	-0.244364	0.562031	-0.346587	0.322618	G	major facilitator superfamily protein
PP_1832	PP_1832	0.634867	0.455436	0.178775	1	-0.473666	0.0481856	-0.407427	0.227552	-0.898443	0.0156773	-0.0508565	0.960555	-0.866205	0.0145398	S	oxidase
PP_1833	PP_1833	0.158436	0.944134	-0.553255	1	0.774723	0.00497838	0.138639	0.831197	-0.133214	0.846475	0.113257	0.872748	0.0617074	0.939314	-	hypothetical protein
PP_1834	PP_1834	0.246605	0.820833	-0.167087	1	0.305475	0.270706	0.309371	0.446486	0.270315	0.561779	-0.349099	0.464446	0.00335743	1	R	ankyrin domain-containing protein
PP_1835	PP_1835	-0.439578	0.702377	0.264933	1	-0.977674	5.95881e-06	-0.53105	0.10201	-1.17441	0.000901853	0.098172	0.839225	-0.993513	0.00264564	-	hypothetical protein
PP_1836	PP_1836	-0.0843915	0.974925	-0.283348	1	0.299235	0.167054	0.134469	0.733022	0.170273	0.669705	-0.376785	0.252108	-0.123489	0.746143	P	hypothetical protein
PP_1837	PP_1837	0.532713	0.914171	0.406012	1	0.13895	0.945381	-0.837936	0.410563	-0.931841	0.429212	1.31373	0.263929	0.481327	0.785178	-	hypothetical protein
PP_1838	PP_1838	0.214321	0.863729	0.315082	1	-0.342242	0.148535	-0.289353	0.337657	-0.492662	0.155446	-0.0276512	0.978243	-0.437713	0.185984	M	hypothetical protein
PP_1839	PP_1839	0.854994	0.252844	0.286444	1	0.27821	0.438643	-0.303295	0.581869	-0.419555	0.458683	0.900678	0.077099	0.564368	0.315373	-	hypothetical protein
PP_1840	PP_1840	0.274785	0.897198	-0.31745	1	1.15207	0.000195608	0.628861	0.164638	0.636419	0.246121	0.291032	0.692366	1.01617	0.0499498	-	hypothetical protein
PP_1841	PP_1841	-0.201583	0.861544	-0.275602	1	0.473203	0.0140798	0.14147	0.726786	0.0963137	0.830878	0.148029	0.735443	0.330304	0.330735	C	cytochrome c family protein
PP_1842	PP_1842	0.5352	0.394789	0.339355	1	-0.165777	0.455708	-0.255805	0.400209	-0.190354	0.669686	-0.576169	0.0483173	-0.688211	0.0419291	F	amidotransferase
PP_1843	PP_1843	0.105081	0.958333	0.153421	1	0.0788549	0.765997	-0.0744264	0.86472	0.00747173	1	0.151685	0.709723	0.243344	0.493514	P	Mg2+/Co2+ transporter
PP_1844	plsC	-0.462496	0.619853	0.461802	1	-0.164122	0.443603	0.0322538	0.961622	-0.0851854	0.853687	0.904275	0.00406139	0.900331	0.00817058	I	1-acyl-sn-glycerol-3-phosphate acyltransferase
PP_1845	PP_1845	0.270271	0.792752	0.32001	1	-0.13679	0.564326	-0.0339418	0.952965	-0.164279	0.671005	-0.315199	0.357848	-0.398546	0.218887	I	enoyl-CoA hydratase
PP_1846	PP_1846	-0.0405824	1	0.281397	1	0.399315	0.115631	0.365357	0.249665	0.906471	0.00821578	2.1611	9.41096e-12	3.15035	1.29404e-19	L	group II intron-encoding maturase
PP_1847	PP_1847	-0.426853	0.628168	-0.07158	1	0.170337	0.517662	0.47365	0.119621	0.739646	0.0841861	2.32323	3.09778e-19	3.14987	3.1822e-17	P	TonB-dependent siderophore receptor
PP_1848	PP_1848	-2.19481	1	0.40208	1	-3.89455	0.36194	-3.63171	0.47111	-3.89448	0.457773	1.17525	0.814274	-2.55598	1	-	hypothetical protein
PP_1849	PP_1849	-0.134541	0.949415	0.749896	0.871996	0.0437137	0.899796	0.475171	0.155109	0.47162	0.21034	1.0601	0.00143176	1.61729	2.80307e-06	-	hypothetical protein
PP_1850	PP_1850	-0.39934	0.67496	0.0229774	1	0.391005	0.190615	0.707684	0.0940263	1.00713	0.0253149	2.60412	2.80702e-15	3.69505	2.65371e-22	G	major facilitator superfamily protein
PP_1851	PP_1851	-0.0874607	0.986846	-0.0310043	1	0.505623	0.0919043	0.809194	0.0493883	1.08047	0.014575	1.93417	1.6213e-07	3.09615	1.39752e-19	-	hypothetical protein
PP_1852	fabG_2	0.320287	0.727918	0.375336	1	0.24047	0.357278	0.592332	0.0873026	0.702157	0.068292	1.41765	4.89617e-06	2.20319	7.49523e-12	I	3-ketoacyl-ACP reductase
PP_1853	PP_1853	-0.0482568	1	-0.267552	1	0.409345	0.143199	0.762312	0.0331463	0.859481	0.0531393	1.67169	1.05124e-07	2.61557	1.97162e-13	K	LysR family transcriptional regulator
PP_1854	PP_1854	-0.227701	0.870315	0.260739	1	-0.0968678	0.791149	0.112327	0.819559	0.117885	0.841928	0.743527	0.0573878	0.944973	0.00987631	-	hypothetical protein
PP_1855	PP_1855	-0.704966	0.149807	-0.336057	1	0.0617352	0.836268	-0.0921502	0.888142	0.309319	0.386513	-0.307735	0.409228	0.0853319	0.836963	-	hypothetical protein
PP_1856	PP_1856	-3.54148	0.678216	-3.45415	1	-4.59227	0.071469	-4.32135	0.216606	-2.40222	0.316476	0.479509	0.878219	-1.80768	0.751817	-	hypothetical protein
PP_1857	PP_1857	-0.132358	0.933899	-0.178872	1	0.0256142	0.951156	0.338732	0.266305	0.366342	0.374884	0.469649	0.125112	0.920646	0.00820842	S	hypothetical protein
PP_1858	efp	-0.0320309	1	0.474853	1	-1.47026	5.01475e-10	-0.470756	0.156452	-1.56246	4.87624e-06	0.0239635	0.988724	-1.4559	6.62871e-06	J	elongation factor P
PP_1859	ohr	0.485352	0.460812	0.000934275	1	-0.703226	0.00135684	-0.4649	0.166404	-0.536708	0.209866	-0.519704	0.112306	-0.97516	0.00780432	O	OsmC family protein
PP_1860	PP_1860	0.735108	0.179509	0.522832	1	-0.110975	0.754227	-0.131208	0.839268	0.0827296	0.900469	0.553971	0.222477	0.71685	0.0751695	K	MarR family transcriptional regulator
PP_1861	PP_1861	-0.387501	0.622963	-0.391164	1	-0.231483	0.342346	0.0755746	0.876011	0.252613	0.524151	0.102443	0.842741	0.438719	0.21015	K	LysR family transcriptional regulator
PP_1862	PP_1862	-0.403937	0.74575	-0.199818	1	-0.314776	0.244989	0.0226845	0.981611	0.0900592	0.921594	0.367688	0.414653	0.544062	0.236172	R	hypothetical protein
PP_1863	PP_1863	0.0995761	0.968412	-0.195394	1	0.182011	0.459971	0.183646	0.608701	0.1913	0.639186	0.0429917	0.956143	0.318328	0.381069	K	LysR family transcriptional regulator
PP_1864	PP_1864	0.298178	1	-2.94207	1	0.441395	0.874532	-4.32135	0.216606	-0.0515022	1	1.00936	0.693299	1.08667	0.487292	-	hypothetical protein
PP_1865	PP_1865	0	1	0	1	0	1	5.12548e-15	1	0	1	0	1	0	1	-	ISPpu8, transposase
PP_1866	PP_1866	-0.139635	0.931091	0.129298	1	-0.197954	0.397474	-0.00488111	1	-0.222968	0.571844	-0.366621	0.266893	-0.507922	0.112929	E	phospho-2-dehydro-3-deoxyheptonate aldolase
PP_1867	PP_1867	-0.228119	0.855353	-0.351608	1	-0.392672	0.0653451	-0.320082	0.327144	-0.314702	0.374628	-0.169832	0.672819	-0.401421	0.214388	E	hypothetical protein
PP_1868	PP_1868	-0.924254	0.204548	0.379818	1	-0.851759	0.000217271	-0.18956	0.568757	-0.368056	0.344044	0.720935	0.0321314	0.440537	0.24353	L	DEAD/DEAH box helicase
PP_1869	PP_1869	0.396699	0.757912	-0.147349	1	0.0304655	0.995201	0.383169	0.442195	0.684206	0.170218	0.826186	0.150596	1.59081	0.000454898	S	hypothetical protein
PP_1870	tpm	0.0973756	0.970656	0.370252	1	0.303522	0.486488	0.564567	0.30071	0.783242	0.130216	-0.219738	0.805143	0.639542	0.118548	-	thiopurine S-methyltransferase
PP_1871	htpX	0.483026	0.52531	0.0488625	1	-0.287102	0.243279	-0.25734	0.489463	-0.689643	0.0472342	-0.313168	0.384307	-0.919287	0.0029586	O	heat shock protein HtpX
PP_1872	PP_1872	-0.172772	0.914171	0.152141	1	-0.931789	2.35182e-05	-0.523164	0.0611121	-0.80695	0.0163405	-0.330679	0.365708	-1.05448	0.00145716	E	aminotransferase
PP_1873	PP_1873	0.0354276	1	0.0510961	1	-0.689179	0.000908306	-0.651272	0.0271133	-0.742226	0.0278554	-0.20209	0.590219	-0.861852	0.00522471	O	methionine sulfoxide reductase B
PP_1874	PP_1874	0.0450877	1	0.170604	1	-0.321832	0.144276	-0.265469	0.417008	-0.409018	0.266755	-0.19781	0.609691	-0.524155	0.10581	O	glutathione peroxidase
PP_1875	PP_1875	-0.287168	0.789045	-0.0849927	1	0.043199	0.89598	0.149864	0.667924	0.171981	0.683788	0.177346	0.653775	0.433872	0.199549	T	histidine kinase
PP_1876	PP_1876	0.127881	0.943821	0.313955	1	-0.773179	0.00046904	-0.41511	0.195813	-0.837124	0.0247421	-0.131639	0.794978	-0.88666	0.00960971	R	hypothetical protein
PP_1877	PP_1877	-0.0356754	1	0.239618	1	-0.669853	0.00142063	-0.450409	0.156965	-0.784347	0.0204225	-0.412306	0.182839	-1.11366	0.000248331	T	GAF domain-containing protein
PP_1878	PP_1878	0.492768	0.440968	0.127413	1	-0.266018	0.223839	-0.270176	0.415457	-0.340978	0.35419	0.0105057	1	-0.250911	0.499031	-	hypothetical protein
PP_1879	PP_1879	0.475409	0.558983	0.17298	1	-0.310142	0.32092	0.446967	0.298502	0.730153	0.114372	2.66468	6.09935e-15	3.47894	2.59081e-19	-	hypothetical protein
PP_1880	PP_1880	0.0614313	0.999377	0.01612	1	-0.312343	0.272255	0.370158	0.306481	0.646978	0.157306	3.09591	6.69368e-26	3.82777	4.76435e-22	M	outer membrane autotransporter
PP_1881	PP_1881	1.1256	0.00531166	0.338946	1	-0.258659	0.413987	0.256907	0.572456	0.625306	0.172053	2.38426	8.11815e-13	3.09181	5.40023e-19	-	hypothetical protein
PP_1882	PP_1882	1.01101	0.0205026	-0.214818	1	0.621806	0.0254154	0.572349	0.117006	0.768344	0.0870228	2.17028	4.80683e-12	3.02282	1.39678e-15	M	hypothetical protein
PP_1883	PP_1883	1.47573	0.000115244	-0.523957	1	0.825954	0.00294873	0.782564	0.0694182	1.06099	0.0144085	1.60223	3.6956e-05	2.74473	5.98335e-15	-	hypothetical protein
PP_1884	PP_1884	1.21894	0.00160711	-0.155568	1	0.891917	5.96797e-05	0.332082	0.317399	0.483321	0.175697	0.702594	0.0214603	1.26772	2.28722e-05	-	hypothetical protein
PP_1885	PP_1885	0.70205	0.127494	-0.205992	1	0.91971	5.21648e-05	0.601148	0.0539137	0.571787	0.139982	0.963762	0.00124704	1.6199	6.73111e-07	-	hypothetical protein
PP_1886	PP_1886	0.942071	0.0229688	-0.194552	1	0.924185	2.24232e-05	0.493979	0.143074	0.495406	0.177966	0.526161	0.127712	1.10504	0.000524415	-	hypothetical protein
PP_1887	PP_1887	0.669826	0.199241	0.273704	1	0.991131	6.87423e-06	0.247368	0.4247	0.26508	0.486654	-0.00598199	1	0.340968	0.314065	-	hypothetical protein
PP_1888	PP_1888	0.354222	0.678216	-0.19814	1	0.946808	6.89347e-06	0.508528	0.130027	0.498628	0.158767	0.60605	0.104812	1.18735	0.000259095	N	fimbrial protein
PP_1889	fimD	-0.102278	0.968787	-0.00510405	1	0.832005	0.000214641	0.475273	0.124851	0.534771	0.172053	0.812017	0.0052442	1.43019	7.37758e-06	N	fimbrial biogenesis outer membrane usher protein
PP_1890	PP_1890	2.12047	0.00531166	-0.449781	1	1.18222	7.18612e-05	0.389308	0.419378	0.650781	0.221746	2.12092	0.000489107	2.86223	1.82082e-06	N	pili assembly chaperone
PP_1891	fimI	2.91679	1.36948e-10	-0.0296606	1	2.10636	2.17056e-13	0.791754	0.104856	1.06566	0.0365227	0.958127	0.205369	2.10372	8.39913e-05	N	type 1 pili subunit FimI
PP_1892	PP_1892	0.665216	0.2372	0.135516	1	0.132808	0.584894	-0.290689	0.376842	-0.609488	0.0826258	0.768022	0.0178029	0.241803	0.544487	-	hypothetical protein
PP_1893	fadE	0.869326	0.0464405	0.499385	1	1.33656	3.10157e-09	0.658281	0.0233283	0.734619	0.0325133	0.479019	0.1367	1.29512	3.16634e-05	I	acyl-CoA dehydrogenase
PP_1894	PP_1894	0.0528721	1	-0.0825243	1	-0.371658	0.0871592	-0.196446	0.561089	-0.337027	0.353365	-0.240515	0.510686	-0.496067	0.130859	O	glutathione S-transferase
PP_1895	PP_1895	-0.26307	0.792752	2.90306	4.35415e-09	-0.754402	0.000926239	-0.430693	0.151837	-0.668807	0.0908994	2.25733	4.37571e-17	1.66837	1.14863e-06	V	ABC transporter ATP-binding protein
PP_1896	PP_1896	0.040615	1	2.4571	6.69181e-07	-0.472519	0.0364979	-0.274125	0.408207	-0.456665	0.261177	1.8173	2.19285e-12	1.44028	1.76533e-05	G	ABC transporter
PP_1897	PP_1897	-0.171219	0.912602	2.05082	2.5207e-05	-0.209491	0.396535	0.125114	0.741271	-0.146605	0.72803	1.93756	3.21815e-14	1.87388	5.92914e-10	R	DNA internalization-related competence protein ComEC/Rec2
PP_1898	PP_1898	-0.365517	0.750949	0.197419	1	-0.2867	0.190615	0.000798153	1	-0.179225	0.665359	0.442486	0.208016	0.346354	0.352582	U	MotA/TolQ/ExbB proton channel
PP_1899	PP_1899	-0.694182	0.191749	0.00269379	1	-0.187551	0.451536	0.134852	0.739992	-0.0934533	0.864822	0.248863	0.552414	0.243566	0.514543	U	biopolymer transport protein ExbD/TolR
PP_1900	lpxK	-0.905054	0.0410413	-0.284869	1	0.022835	0.959566	0.100732	0.805538	0.0699788	0.898712	-0.179494	0.645868	-0.0258676	0.97248	M	tetraacyldisaccharide 4'-kinase
PP_1901	PP_1901	-1.12308	0.254348	-0.703483	1	-0.163012	0.728371	-1.81011	0.000119918	-0.803895	0.367983	-0.0159577	1	-0.729442	0.415639	S	hypothetical protein
PP_1902	kdsB	-0.177108	0.886719	0.174698	1	-0.245369	0.269186	-0.102691	0.801184	-0.40674	0.257667	-0.454612	0.150596	-0.779318	0.0142878	M	3-deoxy-manno-octulosonate cytidylyltransferase
PP_1903	PP_1903	0.053042	1	0.379922	1	-0.0761909	0.772175	-0.186458	0.581869	-0.206924	0.588304	-0.0166937	1	-0.142232	0.723678	T	protein tyrosine phosphatase
PP_1904	murB	-0.289688	0.745449	0.133248	1	0.127719	0.617751	0.208636	0.549438	-0.0507711	0.935499	-0.590959	0.052112	-0.561809	0.076686	M	UDP-N-acetylenolpyruvoylglucosamine reductase
PP_1905	rne	-0.134424	0.945852	0.478898	1	-0.93157	1.38893e-05	-0.42629	0.130715	-0.573141	0.0932997	-0.111391	0.805005	-0.601244	0.0570998	J	Rne/Rng family ribonuclease
PP_1907	PP_1907	-0.484942	0.445672	-0.261911	1	-0.27115	0.21886	-0.115449	0.762076	-0.0637527	0.909375	0.249844	0.482684	0.270156	0.446827	R	HAD superfamily hydrolase
PP_1908	PP_1908	-0.269165	0.780123	0.103795	1	-0.0379233	0.91153	-0.00314506	1	-0.00600501	1	0.14025	0.739307	0.216947	0.554534	O	signal peptide peptidase SppA, 36K type
PP_1909	maf_2	-0.0919888	0.986619	0.592716	1	0.19248	0.493447	-0.0903369	0.851459	0.0815516	0.891083	0.745835	0.0452322	0.909402	0.00809712	D	Maf-like protein
PP_1910	PP_1910	0.0364045	1	0.688854	1	-1.08021	5.30071e-07	-0.21464	0.480526	-1.1387	0.000617729	0.222211	0.614875	-0.832234	0.0174123	R	hypothetical protein
PP_1911	rpmF	-0.0447182	1	-0.698564	1	-0.85127	0.00298582	-1.49115	0.000236889	-1.19267	0.108706	0.315559	0.4362	-0.805572	0.213569	J	50S ribosomal protein L32
PP_1912	plsX	-0.580677	0.411076	0.355647	1	0.0951903	0.731476	0.0569586	0.906398	0.237736	0.590286	1.51393	1.75299e-08	1.83626	8.24612e-08	I	glycerol-3-phosphate acyltransferase PlsX
PP_1913	fabD	-0.430295	0.595649	-0.0564152	1	0.147823	0.57006	0.0394374	0.939977	0.125455	0.783337	0.132996	0.758722	0.341207	0.317789	I	malonyl CoA-ACP transacylase
PP_1914	fabG_3	-0.0202409	1	0.162687	1	-0.459324	0.0434135	-0.211168	0.505122	-0.399232	0.288611	0.274556	0.44802	-0.0386872	0.946819	I	3-ketoacyl-ACP reductase
PP_1915	acpP	0.553523	0.494864	-0.346986	1	-1.00261	3.28858e-06	-0.239102	0.536456	-1.28958	0.000151244	-0.25304	0.552414	-1.46197	2.11998e-05	I	acyl carrier protein
PP_1916	fabF	-0.28136	0.810749	0.192828	1	-0.614948	0.00624326	-0.14856	0.685109	-0.485146	0.193015	0.112084	0.812075	-0.286601	0.43172	I	3-oxoacyl-ACP synthase
PP_1917	pabC	-0.0818909	0.979746	0.0686216	1	-0.189813	0.442718	0.127352	0.716892	-0.0447275	0.949027	0.662902	0.0349311	0.703933	0.046466	E	4-amino-4-deoxychorismate lyase
PP_1918	PP_1918	-0.158453	0.922755	-0.22295	1	0.472885	0.0344063	0.338819	0.259431	0.517611	0.155863	0.741463	0.0105707	1.34285	1.95613e-05	R	aminodeoxychorismate lyase
PP_1920	PP_1920	0.851652	0.106466	0.423779	1	-0.003284	1	-0.230518	0.591811	-0.172835	0.742234	0.64902	0.116274	0.556878	0.186178	-	hypothetical protein
PP_1921	PP_1921	0.733183	0.146446	0.452057	1	0.683436	0.00116709	-0.0077572	1	0.0872705	0.875046	-0.229916	0.617282	-0.0616852	0.911675	-	hypothetical protein
PP_1922	PP_1922	0.727598	0.310429	0.74333	1	-0.0319945	0.980422	-0.314754	0.479898	-0.452962	0.346623	0.301545	0.591908	-0.0629856	0.970359	-	hypothetical protein
PP_1923	PP_1923	0.447117	0.501907	-0.0268495	1	0.297055	0.226756	0.0758396	0.924995	0.142237	0.768216	-0.206721	0.65731	0.0182795	0.994819	-	hypothetical protein
PP_1924	PP_1924	2.84864	5.77977e-15	0.0832158	1	1.45183	2.85611e-12	0.166415	0.694563	0.285989	0.5195	0.186909	0.722917	0.556735	0.12086	M	phosphinothricin N-acetyltransferase
PP_1925	PP_1925	-0.0208289	1	-0.133495	1	0.469467	0.105069	0.0349688	0.992709	0.298589	0.517642	0.102129	0.882087	0.479945	0.165031	P	monooxygenase
PP_1926	PP_1926	0.145099	0.945469	0.122892	1	-0.237479	0.411594	-0.190311	0.642622	-0.0603007	0.925794	0.571187	0.148029	0.593228	0.133001	T	phosphatase
PP_1927	PP_1927	0.788262	0.389711	0.44785	1	-0.341197	0.287975	0.0307459	0.967847	0.119628	0.872281	0.863119	0.0505486	1.06557	0.0111754	R	arsenical resistance protein ArsH
PP_1928	arsC-2	0.3613	0.798252	0.254342	1	0.187453	0.602688	-0.0470642	1	0.440854	0.364367	0.732465	0.148924	1.25409	0.00570568	T	arsenate reductase
PP_1929	arsB-1	0.121898	0.964202	0.268323	1	0.5306	0.0159053	0.308834	0.357995	0.618414	0.115569	0.886066	0.0108192	1.58973	1.74523e-05	P	arsenite efflux transporter
PP_1930	arsR-1	-0.501634	0.699283	-0.138535	1	0.607847	0.0473618	0.248348	0.664313	0.596825	0.359844	0.0754431	0.974657	0.760801	0.198773	K	arsenic resistance transcriptional regulator
PP_1931	PP_1931	0.456502	0.504348	0.656611	1	0.123221	0.616721	0.176693	0.590539	0.200231	0.626588	0.682073	0.0143961	0.966816	0.00186969	L	hypothetical protein
PP_1932	PP_1932	0.35433	0.932562	-0.343164	1	0.312729	0.532118	-1.50866	0.0493454	-0.890467	0.373292	0.40664	0.67451	-0.406647	0.764418	-	hypothetical protein
PP_1933	PP_1933	1.01116	0.846417	-0.927066	1	2.33391	0.0163878	-0.386623	1	0.803528	0.892025	-0.201257	1	0.688814	0.672336	-	hypothetical protein
PP_1934	PP_1934	1.59852	0.00233536	0.767927	1	0.961218	0.00117279	-0.2491	0.622404	-0.38814	0.581982	0.758286	0.18131	0.466371	0.496817	-	hypothetical protein
PP_1935	PP_1935	3.82847	8.46541e-08	-0.47064	1	1.5622	0.0118027	-2.35907	0.0663572	-1.32208	0.328808	1.25938	0.452288	0.0366457	1	-	Cro/CI family transcriptional regulator
PP_1936	PP_1936	0.546111	0.396217	0.287845	1	-0.555735	0.034979	0.188642	0.657156	0.301136	0.457773	0.790555	0.0365123	1.1729	0.000375958	R	hypothetical protein
PP_1937	PP_1937	1.38819	0.000120279	0.502338	1	0.374396	0.102079	0.368512	0.261197	0.421779	0.225542	1.29958	3.31595e-06	1.80443	2.22063e-09	K	helicase
PP_1938	PP_1938	0.559307	0.46736	-0.00996783	1	0.22984	0.512873	-0.472944	0.276158	-0.168556	0.875046	0.303064	0.614716	0.212624	0.773961	-	hypothetical protein
PP_1940	PP_1940	0.527936	0.430408	0.246354	1	0.164895	0.463931	0.124738	0.732717	0.241927	0.524151	1.36892	6.51918e-06	1.69304	4.13477e-07	N	methyl-accepting chemotaxis transducer
PP_1941	PP_1941	0.677463	0.256699	0.115205	1	0.16803	0.606135	0.00725001	1	-0.504425	0.302164	-0.00444903	1	-0.4294	0.365095	K	hypothetical protein
PP_1942	PP_1942	1.0686	0.0274203	0.40395	1	0.0384937	0.919564	-0.523128	0.124319	-0.454452	0.267134	0.361214	0.40143	-0.0130452	1	K	LysR family transcriptional regulator
PP_1943	purU_2	1.96087	0.00338569	0.0266207	1	0.873908	0.0289185	-0.0634937	0.983056	-0.0423097	1	0.967703	0.233783	1.01588	0.174643	F	formyltetrahydrofolate deformylase
PP_1944	PP_1944	1.43519	0.000746726	-0.0467361	1	0.937686	0.00272113	0.14557	0.839145	0.156807	0.842931	0.251602	0.706794	0.49205	0.370315	E	glycine cleavage system protein T
PP_1945	folD-1	0.849617	0.0952388	-0.212797	1	0.654963	0.00976635	0.193768	0.732327	0.0737965	0.941502	-0.00407534	1	0.150046	0.793495	H	5,10-methylene-tetrahydrofolate dehydrogenase
PP_1946	PP_1946	1.54276	0.00278686	-0.467628	1	1.43004	2.85062e-06	0.8099	0.0658932	0.901297	0.0841978	-0.228251	0.773895	0.755618	0.122827	I	short chain dehydrogenase/reductase oxidoreductase
PP_1947	PP_1947	1.61459	0.168281	1.05734	1	1.48384	0.00318627	0.305922	0.884373	0.179106	0.912466	0.734973	0.603658	1.00419	0.316217	E	hypothetical protein
PP_1948	PP_1948	0.816249	0.310242	0.0857928	1	1.32057	0.000182087	0.574514	0.339114	0.579605	0.3807	-0.48653	0.510686	0.173895	0.819124	C	benzaldehyde dehydrogenase
PP_1949	PP_1949	1.27652	0.0231341	0.583638	1	0.51099	0.17876	0.08878	0.938224	0.0187729	1	0.407758	0.579538	0.510517	0.392772	E	GMC family oxidoreductase
PP_1950	PP_1950	2.25942	0.000498086	1.48158	0.899541	1.17188	0.0025645	0.130071	0.985351	0.022806	1	0.890584	0.278403	0.998082	0.165031	Q	hypothetical protein
PP_1951	PP_1951	1.35104	0.00182631	0.122242	1	1.3518	1.64505e-06	0.211825	0.68878	0.455012	0.443724	0.0505144	0.977751	0.589925	0.265279	I	short chain dehydrogenase/reductase oxidoreductase
PP_1952	PP_1952	1.25879	0.0117099	0.0960797	1	1.01077	0.000339207	0.484648	0.29672	0.458272	0.408923	0.54124	0.375272	1.0827	0.0256017	R	metallo-beta-lactamase
PP_1953	PP_1953	0.643524	0.234328	0.0870783	1	0.33232	0.224606	0.283685	0.492693	0.141062	0.790092	-0.194109	0.71919	0.0323245	0.971792	I	short chain dehydrogenase/reductase oxidoreductase
PP_1954	PP_1954	1.14713	0.0261804	0.783197	1	0.481184	0.106195	-0.200211	0.710317	-0.0382028	0.984081	0.826658	0.106754	0.874798	0.0617902	V	hypothetical protein
PP_1955	PP_1955	1.81633	7.4257e-05	0.889053	1	0.980913	7.71347e-05	-0.336847	0.469612	-0.194899	0.73862	1.31995	0.00357299	1.20721	0.0191433	Q	cytochrome P450 family protein
PP_1956	PP_1956	1.58229	0.0367979	1.50693	0.947374	0.838473	0.116313	-0.594743	0.488017	-0.414568	0.691161	0.851348	0.441031	0.517407	0.593413	C	hypothetical protein
PP_1957	PP_1957	0.659613	0.356686	-0.189511	1	0.950582	0.00189321	-0.302327	0.66938	-0.124938	0.899293	-0.330232	0.606852	-0.368512	0.527357	C	Pdr/VanB family oxidoreductase
PP_1958	PP_1958	0.613589	0.353379	0.171253	1	0.624329	0.00238459	0.292764	0.327144	0.462297	0.19708	0.749924	0.0345527	1.2942	0.000401984	-	hypothetical protein
PP_1959	PP_1959	0.394059	0.640098	0.329739	1	-0.256805	0.266962	-0.124588	0.819244	0.0510602	0.930707	0.443847	0.238246	0.576432	0.0884259	-	hypothetical protein
PP_1960	PP_1960	0.209146	0.896597	0.678424	1	-0.584514	0.00564511	-0.267685	0.4247	-0.0210053	0.996619	0.280062	0.428845	0.339046	0.340071	-	hypothetical protein
PP_1961	PP_1961	0.453943	0.610138	0.80452	0.896677	-0.776838	0.000121098	-0.135709	0.700829	-0.0952995	0.852234	0.433775	0.17074	0.417325	0.215298	-	hypothetical protein
PP_1962	PP_1962	0.281718	0.828507	0.774562	1	-1.00357	8.62611e-06	-0.338968	0.268243	-0.424514	0.276882	0.331029	0.351105	-0.0123318	1	-	phage integrase site specific recombinase
PP_1963	PP_1963	0.214755	0.869604	0.57849	1	-1.29964	1.38389e-09	-0.591249	0.0363489	-0.992939	0.00435624	0.380727	0.264643	-0.530831	0.108803	-	hypothetical protein
PP_1964	PP_1964	0.477807	0.553187	0.407324	1	-0.949023	2.38411e-05	-0.373465	0.223371	-0.776935	0.0286477	0.0941477	0.851327	-0.599233	0.0616229	-	deoxynucleotide monophosphate kinase
PP_1966	holB	-0.345201	0.715449	-0.0190757	1	0.617232	0.00502375	0.426423	0.153357	0.400656	0.261177	-0.366393	0.290035	0.117701	0.765905	L	DNA polymerase III subunit delta'
PP_1967	PP_1967	-0.0676435	0.992547	0.0874649	1	-0.0209858	0.962918	0.175456	0.588807	0.0855384	0.872964	0.0492051	0.930599	0.21989	0.563982	L	TatD family deoxyribonuclease
PP_1968	PP_1968	0.16036	0.922856	0.139441	1	-0.0674975	0.815857	-0.00159889	1	-0.121016	0.793113	0.593659	0.0764985	0.558013	0.127467	K	TetR family transcriptional regulator
PP_1969	PP_1969	-0.605841	0.553187	-0.0809137	1	0.46313	0.0639414	0.46698	0.140592	0.665197	0.0857657	2.15002	2.56047e-15	2.89922	1.47199e-17	H	molybdenum cofactor biosynthesis protein A
PP_1970	PP_1970	-0.614914	0.294867	-0.0265611	1	0.479024	0.0316546	0.485221	0.129836	0.633378	0.0725396	1.03959	0.000250491	1.75664	1.6099e-08	-	lipoprotein
PP_1971	PP_1971	0.323319	0.773916	0.594585	1	0.613881	0.00544352	0.505172	0.104873	0.711931	0.0378596	1.08239	0.000268963	1.87689	2.89759e-10	S	hypothetical protein
PP_1972	tyrB-1	-0.00699506	1	0.252205	1	-0.918324	5.84884e-05	-0.534793	0.0637861	-0.889388	0.011015	0.107122	0.851884	-0.696622	0.0505375	E	aromatic amino acid aminotransferase
PP_1973	PP_1973	0	1	2.52833	1	-3.89063	0.362301	-3.62723	0.47111	-3.88623	0.459328	3.58558	0.488275	0	1	-	hypothetical protein
PP_1974	uvrB	-0.376998	0.62344	-0.1854	1	0.189372	0.442674	0.313672	0.349471	0.297962	0.413412	0.521969	0.110136	0.902566	0.00337464	L	excinuclease ABC subunit B
PP_1975	PP_1975	-0.358128	0.659019	-0.409181	1	0.413627	0.0474655	0.405704	0.1989	0.34798	0.338767	0.407698	0.250701	0.839011	0.00848505	G	EmrB/QacA family drug resistance transporter
PP_1976	PP_1976	-0.214805	0.86285	0.0191146	1	0.627664	0.019987	0.554699	0.140439	0.612263	0.122298	0.0183731	1	0.71134	0.0379969	V	secretion protein HlyD family protein
PP_1977	gltX	-0.266323	0.817151	0.280528	1	-0.831656	0.000293629	-0.418454	0.178875	-0.877516	0.0123174	-0.284302	0.458374	-1.07783	0.000582187	J	glutamyl-tRNA synthetase
PP_1978	PP_1978	0.449126	0.518998	0.0565912	1	0.148834	0.565747	0.340345	0.306242	0.484053	0.196537	0.910719	0.00407841	1.47906	5.54784e-06	K	TetR family transcriptional regulator
PP_1979	PP_1979	0.0637852	0.99746	-0.218877	1	0.483331	0.0397005	0.732693	0.0235447	0.967132	0.0126122	1.06393	0.000509537	2.11406	2.93773e-10	R	hydrolase
PP_1980	PP_1980	0.101289	0.964295	-0.586663	1	0.0939008	0.717683	-0.0741441	0.853598	0.0560239	0.917725	-0.18373	0.669384	-0.0442059	0.943622	R	thioesterase
PP_1981	PP_1981	-0.219689	0.847235	-0.286191	1	0.0498947	0.874906	0.265342	0.38469	0.238983	0.573361	0.289867	0.411147	0.614273	0.0767807	J	NifR3/Smm1 family protein
PP_1982	ibpA	2.87601	1.89042e-13	2.54987	0.118306	0.457361	0.0521248	-0.0884079	0.840339	-0.339271	0.344942	0.743945	0.00936114	0.486608	0.130888	O	heat shock protein Hsp20
PP_1983	PP_1983	0.803612	0.113532	0.182747	1	0.180687	0.486262	0.155507	0.648678	0.165368	0.695662	0.251187	0.493378	0.500084	0.137352	T	sensory box protein
PP_1984	PP_1984	0.520173	0.374678	0.133649	1	0.0824621	0.773892	0.0953262	0.818195	0.153566	0.743353	-0.0459787	0.956567	0.191458	0.646829	K	LysR family transcriptional regulator
PP_1985	leuC	-0.104191	0.964295	0.327808	1	-1.15241	1.08867e-07	-0.714589	0.0143398	-0.945822	0.00924577	-0.124191	0.780019	-0.98982	0.00221315	E	isopropylmalate isomerase large subunit
PP_1986	leuD	0.0922873	0.972583	0.540554	1	-0.989021	1.90888e-06	-0.698901	0.0124922	-0.852575	0.0178975	0.0525025	0.925377	-0.719883	0.0296754	E	isopropylmalate isomerase small subunit
PP_1987	PP_1987	-0.239315	0.825142	0.176147	1	-0.970817	7.13822e-06	-0.61681	0.0363489	-0.867675	0.021346	-0.268067	0.464746	-1.05508	0.00141515	H	UbiE/COQ5 family methlytransferase
PP_1988	leuB	-0.145818	0.935775	0.193864	1	-0.829734	0.000176611	-0.437554	0.16661	-0.736464	0.0420574	-0.645496	0.0316857	-1.30062	3.30612e-05	C	3-isopropylmalate dehydrogenase
PP_1989	asd	0.110618	0.964161	0.233523	1	-0.594237	0.0123419	-0.298043	0.418055	-0.685281	0.0651436	-0.282953	0.488261	-0.885137	0.00636069	E	aspartate-semialdehyde dehydrogenase
PP_1990	PP_1990	0	1	0	1	0	1	5.12548e-15	1	0	1	0	1	0	1	-	ISPpu8, transposase
PP_1991	PP_1991	-2.11142	0.416196	-0.964584	1	-1.6663	0.0062006	-2.77557	0.00171829	-2.15186	0.0142554	0.612166	0.648561	-1.38971	0.367016	-	hypothetical protein
PP_1992	PP_1992	-0.470566	0.555345	0.0879633	1	-0.231367	0.252582	-0.0399275	0.948171	-0.108833	0.811539	0.180474	0.635341	0.156545	0.697925	E	aspartate-semialdehyde dehydrogenase
PP_1993	PP_1993	0.0581523	0.999345	0.160329	1	-0.297139	0.206483	-0.192673	0.557778	-0.374102	0.314675	-0.1081	0.812149	-0.397613	0.23594	N	peptidoglycan-binding LysM
PP_1995	trpF	0.12694	0.942919	0.324614	1	-0.73942	0.000369439	-0.230249	0.512088	-0.756003	0.0256796	-0.120599	0.782861	-0.793127	0.0101587	E	N-(5'-phosphoribosyl)anthranilate isomerase
PP_1996	accD	-0.108864	0.963823	0.131335	1	-0.756492	0.000819679	-0.365306	0.233671	-0.780864	0.0234543	0.0912783	0.860148	-0.605072	0.0704682	I	acetyl-CoA carboxylase subunit beta
PP_1997	folC	-0.303802	0.772098	0.0807014	1	-0.534616	0.0164959	-0.264387	0.386427	-0.489871	0.179273	0.00866689	1	-0.39612	0.246459	H	bifunctional folylpolyglutamate synthase/ dihydrofolate synthase
PP_1998	PP_1998	-0.344134	0.678216	-0.0211923	1	0.0644964	0.823458	-0.0412238	0.933264	-0.0170605	0.997734	-0.0665282	0.892146	0.00142483	1	S	sporulation domain-containing protein
PP_1999	PP_1999	-0.018994	1	-0.162549	1	-0.362567	0.0586118	-0.305107	0.304408	-0.658044	0.0373996	0.52343	0.0658312	-0.0521741	0.912242	R	colicin V production protein
PP_2000	purF	-0.28539	0.808425	0.396474	1	-0.444649	0.0501163	-0.247546	0.419308	-0.583011	0.094362	0.217511	0.580335	-0.281758	0.425507	F	amidophosphoribosyltransferase
PP_2001	metZ	-0.261663	0.817775	0.156996	1	-0.544331	0.0165777	-0.245408	0.426704	-0.488129	0.17172	-0.0445979	0.943259	-0.448788	0.169439	E	O-succinylhomoserine sulfhydrylase
PP_2002	PP_2002	-0.353899	0.700381	-0.0234627	1	-0.343792	0.154044	-0.0149635	0.998355	-0.41276	0.256048	-0.289559	0.430011	-0.616891	0.0553937	I	oxidoreductase
PP_2003	PP_2003	0.00894446	1	0.0820352	1	-0.017554	0.979462	0.44086	0.170814	0.648548	0.123169	1.33909	1.5325e-06	2.0724	9.55606e-09	-	hypothetical protein
PP_2004	PP_2004	0.229774	0.84038	-0.242898	1	0.10707	0.72452	0.352081	0.305079	0.519178	0.199944	0.994839	0.000632475	1.59711	1.41916e-06	K	AraC family transcriptional regulator
PP_2005	PP_2005	-0.297882	0.748146	-0.102492	1	-0.0899061	0.7646	0.250651	0.496283	0.387616	0.332291	0.66843	0.0321321	1.13988	0.000684624	R	nitrilase/cyanide hydratase and apolipoprotein N-acyltransferase
PP_2006	PP_2006	0.587317	0.312237	0.540528	1	0.0168003	0.986037	0.358421	0.32586	0.438138	0.325632	0.920589	0.00496949	1.44154	6.06244e-05	-	hypothetical protein
PP_2007	PP_2007	0.38027	0.637879	0.0520395	1	0.153975	0.574976	0.435216	0.202723	0.614461	0.11215	1.39281	1.20565e-05	2.09179	5.92914e-10	-	P-47-like protein
PP_2008	fadH	-0.0260492	1	0.195507	1	0.0286558	0.957675	0.47981	0.203202	0.602524	0.172053	0.923153	0.00478969	1.60898	4.43622e-06	C	NADH:flavin oxidoreductase
PP_2009	PP_2009	-0.705525	0.16458	0.528651	1	0.122731	0.6072	0.564465	0.0573769	0.511801	0.157306	0.599184	0.0544512	1.19517	0.000145961	E	1-aminocyclopropane-1-carboxylate deaminase
PP_2010	PP_2010	-1.45063	0.000329689	0.868828	1	0.1952	0.368972	0.659829	0.0264636	0.818403	0.0211669	-0.510444	0.121806	0.389007	0.298891	C	cytochrome B561
PP_2011	PP_2011	0.0846647	0.974834	0.0353209	1	0.376555	0.0570126	0.5018	0.099112	0.480088	0.142971	-0.00156109	1	0.562509	0.0761326	S	hypothetical protein
PP_2012	ppnK	-0.233888	0.825142	0.142393	1	-0.389979	0.0641488	-0.196383	0.543251	-0.357433	0.329969	-0.244407	0.494648	-0.52021	0.110152	G	inorganic polyphosphate/ATP-NAD kinase
PP_2013	PP_2013	-0.471384	0.47371	0.00237109	1	-0.11524	0.625124	-0.153789	0.647304	-0.206775	0.575178	-0.0963597	0.83649	-0.218842	0.525859	-	metallophosphoesterase
PP_2014	PP_2014	-0.0834401	0.978338	-0.0669899	1	-0.0137587	0.982687	-0.0648016	0.882123	-0.175115	0.651395	-0.250732	0.480149	-0.342225	0.292206	R	rhomboid family protein
PP_2015	PP_2015	0.0113384	1	-0.16478	1	-0.612115	0.0119968	-0.821484	0.0358912	-0.528832	0.293531	-0.0550869	0.935431	-0.503887	0.256635	S	hypothetical protein
PP_2016	PP_2016	-0.0232633	1	0.152808	1	-0.656675	0.00217287	-0.343923	0.279618	-0.470484	0.219319	-0.289458	0.410156	-0.678919	0.0424008	-	hypothetical protein
PP_2017	pepN	-0.0576897	0.999377	0.334554	1	-0.433778	0.0557365	-0.273232	0.366014	-0.324741	0.390711	-0.41883	0.189421	-0.663004	0.0394085	E	aminopeptidase
[truncated: 3,353 more rows]

## Sheet: Supplementary Table S2
Supplementary Table S2. Differetially transcribed genes on the chromosome during the stationary phase. Diffrentially transcribed genes on the chromosome during the stationary phase detected in the seven comparisons between two strains are shown. For each comparison, false discovery rate (FDR) and log2-fold-change (log2FC) values are shown. We compared the following strain pairs: [KT2440 vs. KT244…
		KT2440vsKT2440ΔturA		KT2440vsKT2440ΔturB		KT2440(pCAR1)vsKT2440ΔturA(pCAR1)		KT2440(pCAR1)vsKT2440ΔturB(pCAR1)		KT2440(pCAR1)vsKT2440(pCAR1Δpmr)		KT2440vsKT2440(pCAR1)		KT2440vsKT2440(pCAR1Δpmr)
Locus tag	Gene name	Log2FC	FDR	Log2FC	FDR	Log2FC	FDR	Log2FC	FDR	Log2FC	FDR	Log2FC	FDR	Log2FC	FDR	COG	Annotation
PP_0001	parB_1	-0.0307365	1	0.0130327	1	-0.0200255	1	0.00470833	1	-0.329703	0.532374	-0.727548	0.260274	-0.978363	0.0721168	K	parB-like partition protein
PP_0002	PP_0002	0.318264	1	0.646348	1	0.175448	0.989103	0.0694962	1	-0.259435	0.66102	-0.623381	0.297426	-0.804226	0.106341	D	ParA family protein
PP_0003	gidB	0.42512	1	0.725191	1	0.307203	0.844267	0.185686	1	-0.0496657	1	-1.11165	0.0195941	-1.06309	0.00963141	M	16S rRNA methyltransferase GidB
PP_0004	gidA	0.291422	1	0.415875	1	0.343044	0.869396	0.262374	1	-0.241857	0.732987	-1.2495	0.0673739	-1.41025	0.0167113	D	tRNA uridine 5-carboxymethylaminomethyl modification protein GidA
PP_0005	trmE	0.0622081	1	-0.00216574	1	-0.146429	1	0.0511868	1	0.220666	0.761122	0.809479	0.21986	1.11281	0.0479003	R	tRNA modification GTPase TrmE
PP_0006	yidC	-0.381176	1	0.240849	1	-0.532293	0.526753	-0.0517157	1	0.294772	0.690323	0.833478	0.297974	1.2134	0.0800229	U	inner membrane protein translocase component YidC
PP_0007	PP_0007	0.127725	1	0.83966	1	-0.145649	1	-0.251321	1	-0.362143	0.759968	0.0237906	1	-0.244607	0.657541	S	hypothetical protein
PP_0008	rnpA	0.621134	1	1.65839	1	-0.0546929	1	0.258797	1	0.302206	0.597041	0.772711	0.0936801	1.16397	0.00385286	J	ribonuclease P
PP_0009	rpmH	0.255793	1	0.618482	1	1.09726	0.777215	1.3864	1	-2.15943	0.10545	-3.37026	1.51082e-08	-5.454	2.46715e-19	-	50S ribosomal protein L34
PP_0010	dnaA	0.661445	1	0.457225	1	0.064009	1	0.101748	1	-0.0697804	0.965534	-0.154064	0.858684	-0.143398	0.846004	L	chromosome replication initiator DnaA
PP_0011	dnaN	0.141843	1	0.0360914	1	-0.0964192	1	0.113705	1	-0.0195997	1	-0.471186	0.542669	-0.411141	0.537578	L	DNA polymerase III subunit beta
PP_0012	recF	0.332011	1	0.478003	1	-0.127763	1	-0.0636633	1	-0.00572872	1	0.193604	0.747152	0.270059	0.582876	L	recombination protein F
PP_0013	gyrB	0.124228	1	0.0520379	1	-0.224087	0.986637	0.123968	1	0.0709737	0.965192	-0.155004	0.879582	-0.00141897	1	L	DNA gyrase subunit B
PP_0014	PP_0014	0.120335	1	0.141137	1	-0.055871	1	-0.149559	1	-0.159043	0.836939	0.393662	0.432296	0.317945	0.478724	-	transposase
PP_0015	PP_0015	-0.000920948	1	-0.159523	1	-0.400117	0.872973	-0.227481	1	-0.196402	0.838394	0.198628	0.799406	0.0951713	0.892729	R	ATPase AAA
PP_0016	PP_0016	-0.0857309	1	0.0820921	1	-0.282224	0.872973	-0.261511	1	-0.150322	0.835991	0.27418	0.605598	0.208654	0.646684	-	hypothetical protein
PP_0017	turC	0.798959	1	0.304832	1	0.434255	0.839924	-0.0144418	1	-0.191034	0.864404	-0.451137	0.387221	-0.561019	0.192451	-	transcriptional regulator MvaT, P16 subunit
PP_0018	PP_0018	0.626897	1	0.042908	1	-0.532082	0.462285	-0.450854	0.994717	-0.351644	0.58368	1.48931	0.00590022	1.21889	0.00773701	-	hypothetical protein
PP_0019	PP_0019	-0.198122	1	-0.223048	1	-0.393361	0.872973	-0.778805	0.497103	-0.664797	0.248931	-0.416538	0.614455	-1.00598	0.0963993	-	hypothetical protein
PP_0020	PP_0020	-0.0648031	1	0.25956	1	-0.505778	0.575583	-0.449988	0.998898	-0.238868	0.74069	0.45461	0.530881	0.296569	0.640261	-	hypothetical protein
PP_0021	PP_0021	0.229687	1	0.225053	1	-0.654765	0.137446	-0.153123	1	0.26027	0.666749	1.62904	0.000346153	1.98271	1.2348e-06	-	hypothetical protein
PP_0022	PP_0022	0.197417	1	-0.165035	1	-0.235465	0.967717	-0.595594	0.550871	-0.43905	0.456455	-0.578585	0.347745	-0.947848	0.0631963	-	hypothetical protein
PP_0023	PP_0023	-0.0688323	1	0.441032	1	-2.69782	0.99707	-2.43586	1	-2.88102	0.824178	-6.00765	1.49768e-08	-8.85622	1.05396e-13	-	hypothetical protein
PP_0024	PP_0024	1.64303	1	0.276629	1	-0.907625	0.0271531	-0.36167	1	0.0815292	0.949324	3.42134	9.08565e-12	3.59906	1.95145e-14	R	hypothetical protein
PP_0025	PP_0025	0	1	0	1	3.40188	0.99707	0	1	0	1	0	1	0	1	-	hypothetical protein
PP_0026	PP_0026	0.114437	1	0.406065	1	0.259705	0.930361	-0.266939	1	-0.170446	0.810295	-0.321426	0.589515	-0.423704	0.369674	P	CDF family cobalt/cadmium/zinc transporter
PP_0027	PP_0027	0.392547	1	-0.169227	1	-0.146254	1	-0.67674	0.883996	-0.378045	0.692768	0.927031	0.0928432	0.630738	0.206295	-	hypothetical protein
PP_0028	PP_0028	1.9238	1	1.27076	1	0.938475	0.857474	-0.186957	1	0.1759	1	1.8411	0.175754	2.13407	0.0495475	-	hypothetical protein
PP_0029	czrR-1	-0.46206	1	0.0468443	1	-0.134094	1	-0.750043	0.36697	-0.684911	0.151166	-1.0947	0.0862114	-1.71355	0.00127585	T	DNA-binding response regulator CzrR
PP_0030	PP_0030	-0.622533	1	-0.456405	1	-0.371197	0.779489	-0.332395	1	0.0836659	0.949324	-0.119225	0.892844	0.0451423	0.971854	T	sensor histidine kinase
PP_0031	PP_0031	1.11351	1	0.760821	1	0.457091	0.879279	0.218918	1	0.660815	0.36343	1.14945	0.0665836	1.9023	7.18477e-05	-	hypothetical protein
PP_0032	PP_0032	-1.08899	1	-0.199308	1	0.0318986	1	-0.0123427	1	-0.846044	0.783566	0.0184892	1	-0.755253	0.631947	-	hypothetical protein
PP_0033	PP_0033	0.419642	1	-0.00241255	1	-0.296983	0.926979	-0.414384	1	-0.265973	0.730642	1.13258	0.015221	0.951781	0.0201993	M	sugar transferase
PP_0034	PP_0034	1.6682	0.994509	0.741389	1	0.316102	0.989103	-0.0273927	1	0.15025	0.901703	1.86047	0.010584	2.12284	0.000474714	M	ribonuclease III
PP_0035	PP_0035	2.35302	1	1.49263	1	1.14756	0.881328	0.371339	1	0.984871	0.758297	0.55686	1	1.63737	0.233016	S	GtrA family protein
PP_0036	PP_0036	1.26276	1	0.774186	1	0.404597	0.903264	-0.080485	1	0.192428	0.847303	1.94514	0.00634059	2.25188	3.01518e-05	K	LysR family transcriptional regulator
PP_0037	oprP	0.502681	1	-0.197756	1	0.042868	1	-0.31883	1	-0.0796466	0.959275	1.38012	0.00241087	1.38337	0.000555212	P	phosphate-selective porin O and P
PP_0038	PP_0038	2.26792	1	2.24601	1	0	1	0	1	1.98457	1	0	1	1.91747	1	-	hypothetical protein
PP_0039	PP_0039	0.169244	1	0.0583174	1	-0.718661	0.115344	-0.133104	1	0.131307	0.880265	2.56414	2.76495e-06	2.78311	1.10857e-07	-	hypothetical protein
PP_0040	PP_0040	0.733437	1	0.339452	1	-0.4998	0.99707	-0.183789	1	-0.130783	1	0.411533	0.684241	0.374614	0.505943	-	hypothetical protein
PP_0041	cadA-1	0.170619	1	0.0189111	1	-0.756838	0.0459077	-0.190515	1	0.199588	0.755444	1.92992	5.19497e-05	2.223	4.7226e-07	P	heavy metal translocating P-type ATPase
PP_0042	PP_0042	2.06122	1	1.18366	1	1.69967	0.967717	-2.38863	1	0.845194	0.893932	-0.326411	1	0.565327	1	-	hypothetical protein
PP_0043	PP_0043	0.45141	1	0.395608	1	-0.507495	0.328903	-0.0463092	1	0.0608538	0.964077	1.67091	0.000205456	1.82026	5.13556e-06	P	CzcA family cobalt/zinc/cadmium efflux transporter permease
PP_0044	PP_0044	0.290704	1	-0.164971	1	-0.355887	0.837637	-0.121128	1	-0.0233794	1	0.5407	0.25574	0.607031	0.132944	M	CzcB family cobalt/zinc/cadmium efflux transporter membrane fusion protein
PP_0045	PP_0045	0.238294	1	-0.398179	1	-0.00906922	1	-0.0588635	1	0.327744	0.694752	0.152938	0.857111	0.578854	0.240433	M	CzcC family cobalt/zinc/cadmium efflux transporter outer membrane protein
PP_0046	PP_0046	0.770898	1	0.518033	1	-0.0816779	1	-0.249068	1	-0.0170769	1	2.00853	0.000460451	2.06636	6.69865e-05	-	porin
PP_0047	PP_0047	0.731893	1	0.295528	1	-0.0910709	1	-0.152718	1	0.191817	0.917839	1.51649	0.0393896	1.78494	0.00249805	T	DNA-binding heavy metal response regulator
PP_0048	PP_0048	1.04318	1	-0.174859	1	0.0100023	1	0.151886	1	1.03043	0.559062	1.47403	0.458588	2.62472	0.00811075	-	hypothetical protein
PP_0049	PP_0049	0.415429	1	0.530125	1	-0.00536605	1	-0.329387	1	-0.330104	0.584466	0.225333	0.710248	-0.036072	0.971721	-	hypothetical protein
PP_0050	PP_0050	-0.0107038	1	-0.0771123	1	-0.623253	0.644016	-0.385954	1	-0.168808	0.877119	0.189609	0.792019	0.101389	0.893201	S	hypothetical protein
PP_0051	PP_0051	0.330084	1	0.284554	1	-0.213034	0.945633	-0.137668	1	-0.21523	0.734128	0.23123	0.673844	0.100304	0.852599	K	Fis family transcriptional regulator
PP_0052	PP_0052	-0.393951	1	-0.167699	1	-0.552216	0.486193	-1.06311	0.0947121	-0.700101	0.159477	-0.917395	0.169	-1.55397	0.00320733	R	beta-lactamase domain-containing protein
PP_0053	PP_0053	-0.71067	1	-0.579655	1	-0.27599	0.893593	-0.90665	0.185904	-0.638024	0.159477	-1.08823	0.0715076	-1.66133	0.000694817	R	FAD-dependent pyridine nucleotide-disulfide oxidoreductase
PP_0054	PP_0054	-0.571512	1	-0.270573	1	-0.150482	0.99707	-0.608335	0.453697	-0.272586	0.640128	-0.603561	0.250352	-0.795793	0.0718471	R	hypothetical protein
PP_0055	PP_0055	-0.442929	1	-0.00374425	1	-0.346619	0.777215	-0.481927	0.777469	-0.34857	0.531932	-0.32147	0.535468	-0.583596	0.150334	K	LysR family transcriptional regulator
PP_0056	PP_0056	-0.212591	1	0.116556	1	-0.182921	0.989103	-0.757204	0.337427	-0.39405	0.481132	-0.823565	0.244291	-1.14682	0.0468299	E	GMC family oxidoreductase
PP_0057	PP_0057	-0.118756	1	0.547955	1	-0.439651	0.570259	-0.887524	0.118526	-0.470558	0.402057	0.081106	0.913048	-0.321493	0.537945	G	major facilitator family transporter
PP_0058	PP_0058	0.268294	1	0.266863	1	-0.0680882	1	0.191855	1	-0.084205	0.948906	-0.121186	0.860907	-0.128785	0.793902	I	phospholipid/glycerol acyltransferase
PP_0059	PP_0059	-0.0402359	1	-0.0178414	1	-0.100805	1	-0.115395	1	-0.0959252	0.932718	-0.544433	0.402556	-0.5751	0.295912	E	D,D-heptose 1,7-bisphosphate phosphatase
PP_0060	glyS	0.0850487	1	0.236792	1	0.017424	1	0.254644	1	-0.108112	0.912221	-0.841978	0.271862	-0.868733	0.187308	J	glycyl-tRNA synthetase subunit beta
PP_0061	glyQ	0.400054	1	0.764966	1	0.494633	0.417454	0.583273	0.719399	-0.416571	0.409349	-1.02135	0.0485223	-1.36606	0.00176787	J	glycyl-tRNA synthetase subunit alpha
PP_0062	tag	0.0103488	1	0.270883	1	0.106903	1	0.149888	1	-0.228428	0.76153	-0.613317	0.20702	-0.766138	0.0607218	L	DNA-3-methyladenine glycosylase I
PP_0063	PP_0063	0.0259885	1	0.276311	1	0.0412278	1	0.283617	1	0.206799	0.755444	0.196442	0.759065	0.497776	0.285027	M	lipid A biosynthesis lauroyl acyltransferase
PP_0064	PP_0064	0.265654	1	-1.11776	1	0.525818	0.855689	-0.0760295	1	-0.28075	0.800412	-1.08377	0.0406425	-1.28844	0.00223256	R	hypothetical protein
PP_0065	trkA	-0.0620453	1	-0.19365	1	-0.0747403	1	-0.076128	1	-0.0475553	0.981109	-0.508423	0.337291	-0.477428	0.295948	P	potassium transporter peripheral membrane protein
PP_0066	sun	-0.324461	1	0.0817262	1	-0.219263	0.967717	0.0986885	1	0.225807	0.736698	0.146856	0.836622	0.468128	0.361148	J	sun protein
PP_0067	fmt	-0.239047	1	0.249231	1	-0.41007	0.570259	-0.0313917	1	0.0791277	0.943825	0.416259	0.464909	0.585633	0.230502	J	methionyl-tRNA formyltransferase
PP_0068	def_1	0.651602	1	0.607061	1	0.0520804	1	-0.00899543	1	-0.159562	0.813194	-0.207208	0.71414	-0.290392	0.500246	J	peptide deformylase
PP_0069	PP_0069	-0.257563	1	-0.218679	1	-0.463599	0.468081	-0.0770977	1	0.181413	0.776805	0.728479	0.118547	1.0002	0.014399	L	DNA protecting protein DprA
PP_0070	PP_0070	-0.252188	1	-0.470959	1	0.0230422	1	0.0348394	1	0.067139	0.964077	-0.375613	0.449677	-0.226524	0.617065	J	Sua5/YciO/YrdC/YwlC family protein
PP_0071	PP_0071	0.398027	1	-0.0141965	1	0.0915881	1	0.134041	1	0.105296	0.970144	-0.00387008	1	0.18414	0.801427	-	hypothetical protein
PP_0072	qor-1	0.109171	1	0.0344648	1	0.585157	0.453095	0.250555	1	-0.772973	0.0581305	-1.72621	0.0148058	-2.42769	6.13492e-05	C	quinone oxidoreductase
PP_0073	hemF	-0.10126	1	0.336279	1	0.020559	1	0.219211	1	0.0868447	0.927224	-0.33896	0.510197	-0.160723	0.740683	H	coproporphyrinogen III oxidase
PP_0074	aroE_1	0.1748	1	-0.0976523	1	-0.0665898	1	0.350437	1	0.133422	0.865809	-0.454996	0.394184	-0.223761	0.645395	E	shikimate 5-dehydrogenase
PP_0075	PP_0075	0.280903	1	-0.261562	1	-0.419089	0.793992	0.0059528	1	0.263681	0.694752	0.849761	0.0628235	1.20998	0.00153681	P	sulfate transporter
PP_0076	PP_0076	-0.0503932	1	-0.454879	1	-0.413571	0.602083	-0.412452	0.930196	-0.420086	0.464373	-0.382124	0.494698	-0.724176	0.111927	E	glycine/betaine-binding protein
PP_0077	betC	0.16283	1	-0.0703003	1	-0.432728	0.75637	-0.275842	1	-0.0320014	1	0.697665	0.170097	0.767375	0.068337	P	choline sulfatase
PP_0078	PP_0078	0	1	0	1	0	1	0	1	0	1	0	1	0	1	-	hypothetical protein
PP_0079	PP_0079	0.492443	1	-0.186063	1	-0.11017	1	-0.0909221	1	0.0273029	1	0.705964	0.124144	0.819918	0.0362231	K	LysR family transcriptional regulator
PP_0080	PP_0080	-0.582292	1	-0.250279	1	-0.522181	0.378483	-0.386624	1	-0.351456	0.563947	-0.230998	0.677823	-0.488781	0.243518	R	hypothetical protein
PP_0081	PP_0081	0.142074	1	-0.0545823	1	-0.229038	0.989103	-0.095908	1	0.202937	0.794749	0.25001	0.689677	0.541679	0.206339	Q	hypothetical protein
PP_0082	trpA	-0.428586	1	-0.0691312	1	0.227271	0.931081	0.344493	1	-0.126683	0.862989	-1.08469	0.0732579	-1.13775	0.0338499	E	tryptophan synthase subunit alpha
PP_0083	trpB	-0.176725	1	0.658868	1	0.190921	0.981528	0.131999	1	-0.00720319	1	-0.51956	0.369689	-0.447278	0.377552	E	tryptophan synthase subunit beta
PP_0084	trpI	-0.387912	1	-0.309881	1	-0.138198	1	-0.0500914	1	0.103797	0.893878	0.107975	0.867304	0.304255	0.509227	K	LysR family transcriptional regulator
PP_0085	PP_0085	0.37423	1	0.437986	1	0.18658	1	-0.308892	1	-0.60657	0.266501	-0.847675	0.0757118	-1.3874	0.000367345	S	hypothetical protein
PP_0086	PP_0086	1.19739	1	-0.580721	1	0.784844	0.285579	-0.222544	1	-0.822133	0.558173	-0.650756	0.23623	-1.40357	0.0546254	S	hypothetical protein
PP_0087	PP_0087	0.699311	1	-0.844622	1	0.729401	0.336116	0.117354	1	-0.91227	0.0659147	-1.78083	0.000173569	-2.62264	1.59232e-09	-	hypothetical protein
PP_0088	PP_0088	0.286706	1	0.138575	1	-0.195024	0.972131	0.0256544	1	0.0276434	1	0.248962	0.646516	0.357986	0.420349	C	luciferase
PP_0089	osmC	-0.00241946	1	-0.495294	1	-0.522845	0.742766	-0.0343148	1	0.122054	0.893932	0.595591	0.293733	0.822369	0.0423875	O	OsmC family protein
PP_0090	PP_0090	-0.389311	1	-1.12511	1	-0.551439	0.400973	-0.746845	0.373159	-1.15624	0.0193763	-0.364856	0.624907	-1.45459	0.010158	-	hypothetical protein
PP_0091	PP_0091	-0.947408	1	-1.1766	1	-0.493427	0.498381	-0.939265	0.0965668	-0.7211	0.0920263	-1.89487	0.0103473	-2.54647	9.88223e-05	-	lipoprotein
PP_0092	PP_0092	-0.382973	1	-0.175284	1	-0.325734	0.879279	-0.215916	1	-0.221431	0.774247	0.232639	0.705178	0.101253	0.866626	-	lipoprotein
PP_0093	PP_0093	-0.255877	1	-0.144264	1	-0.486523	0.411813	-0.276869	1	-0.000355733	1	0.668074	0.152568	0.755389	0.0619648	R	hypothetical protein
PP_0094	PP_0094	-0.174081	1	0.230164	1	-0.308766	0.846335	-0.0999464	1	0.145332	0.826626	0.549212	0.25349	0.786981	0.0467955	R	HAD superfamily hydrolase
PP_0095	PP_0095	0.034217	1	0.0141335	1	-0.0925778	1	-0.024266	1	-0.0364317	0.998844	-0.32218	0.521543	-0.276685	0.51921	R	anhydrase 3 protein
PP_0096	prlC	-0.00311177	1	0.0762464	1	-0.155669	1	-0.101099	1	-0.369392	0.588517	-0.695853	0.338906	-0.985183	0.0978749	E	oligopeptidase A
PP_0097	PP_0097	0.500699	1	0.166374	1	0.0495721	1	0.0816276	1	-0.279997	0.733987	-0.500687	0.30679	-0.70796	0.077815	R	hypothetical protein
PP_0098	PP_0098	0.864651	1	0.0814729	1	-0.608914	0.989103	-0.340323	1	-0.560073	0.798758	0.313614	0.918297	-0.158721	1	E	hypothetical protein
PP_0099	PP_0099	-0.813838	1	-0.357737	1	-0.752144	0.0429143	-0.270663	1	-0.0206361	1	0.399761	0.472474	0.464076	0.329994	L	radical SAM domain-containing protein
PP_0100	cynT	0.378847	1	0.168969	1	0.211779	0.967717	0.118402	1	-0.537478	0.239907	-1.16351	0.0150241	-1.62534	8.70919e-05	P	carbonate dehydratase
PP_0101	PP_0101	0.0692998	1	-0.108848	1	-0.550879	0.276225	-0.235343	1	-0.0540547	0.977237	2.16342	8.0966e-07	2.19537	5.57626e-08	P	sulfate transporter
PP_0102	PP_0102	-0.251517	1	0.131679	1	0.52731	0.477754	0.581022	0.687784	-0.490363	0.378141	-1.26867	0.0142636	-1.69227	8.5235e-05	-	hypothetical protein
PP_0103	PP_0103	-0.66719	1	-0.575291	1	-0.115996	1	-0.992743	0.119941	-0.620078	0.21502	-1.68628	0.0485223	-2.23299	0.00280538	C	cytochrome c oxidase subunit II
PP_0104	PP_0104	-1.00792	1	-0.485681	1	-0.211153	1	-1.25121	0.113255	-0.80537	0.194697	-1.63574	0.0607174	-2.36745	0.00161337	C	cytochrome c oxidase subunit I
PP_0105	PP_0105	-1.29265	1	-0.631063	1	-0.0842494	1	-1.38174	0.0525375	-0.865812	0.164342	-1.95336	0.0262815	-2.75507	0.000510533	O	cytochrome C oxidase assembly protein
PP_0106	PP_0106	-1.10562	1	-1.02409	1	-0.201018	1	-1.44406	0.0196157	-0.963304	0.0593915	-1.98033	0.0297703	-2.87553	0.000394353	C	cytochrome c oxidase subunit III
PP_0107	PP_0107	-0.577332	1	-0.526671	1	0.0865192	1	-1.16601	0.0947121	-0.82663	0.106681	-1.78604	0.0401512	-2.54574	0.00107073	S	hypothetical protein
PP_0108	PP_0108	-0.0868187	1	-0.488254	1	0.0894839	1	-0.937059	0.145556	-0.705319	0.237181	-1.514	0.0305701	-2.15422	0.000684075	-	hypothetical protein
PP_0109	PP_0109	-0.0487236	1	-0.377701	1	-0.227394	0.989103	-1.22519	0.0729357	-0.828068	0.107725	-1.15968	0.146183	-1.91733	0.00346283	O	cytochrome oxidase assembly
PP_0110	cyoE-1	-0.0793742	1	-0.207686	1	0.0485383	1	-0.825714	0.245476	-0.594254	0.213742	-1.42814	0.0490404	-1.95608	0.00149233	O	protoheme IX farnesyltransferase
PP_0111	PP_0111	0.284056	1	0.212167	1	-0.127384	1	-0.44968	0.911549	-0.307057	0.594946	-0.433297	0.438518	-0.670071	0.133797	R	electron transport protein SCO1/SenC
PP_0112	PP_0112	-0.0353561	1	0.0135937	1	0.0653054	1	0.0507743	1	-0.480899	0.362442	-1.41701	0.00561353	-1.81858	6.29228e-05	P	metal ABC transporter substrate-binding protein
PP_0113	PP_0113	0.281749	1	0.377582	1	-0.487902	0.531613	-0.0296817	1	0.0362092	0.986356	1.12816	0.0286486	1.2659	0.00406784	P	ABC transporter permease
PP_0114	metN	-0.141376	1	0.366673	1	-0.238923	0.905342	0.0868135	1	0.187304	0.767799	0.445185	0.397856	0.716528	0.0976404	P	DL-methionine transporter ATP-binding subunit
PP_0115	katE	0.31904	1	0.176563	1	-0.317317	0.807133	0.0439659	1	0.247803	0.680225	1.08934	0.0194218	1.42643	0.000582538	P	hydroperoxidase II
PP_0116	PP_0116	-0.105202	1	0.369272	1	0.02386	1	0.137913	1	0.0163765	1	-0.467958	0.363429	-0.361933	0.429222	-	lipoprotein
PP_0117	znuB	-0.0926642	1	-0.317779	1	0.233287	0.945633	0.345531	1	0.216751	0.752726	-0.63954	0.287815	-0.319675	0.565016	P	hypothetical protein
PP_0118	znuC	0.245709	1	-0.502103	1	0.111179	1	0.118244	1	0.0271549	1	-0.903868	0.0813974	-0.789248	0.0904048	P	zinc ABC transporter ATP-binding protein
PP_0119	PP_0119	0.537733	1	-0.674591	1	0.194653	0.989103	0.285246	1	0.106725	0.903351	-0.596736	0.277152	-0.382485	0.433839	P	FUR family transcriptional regulator
PP_0120	PP_0120	0.200513	1	-0.473466	1	0.153249	0.997415	0.128603	1	-0.0228478	1	-0.735557	0.159354	-0.665589	0.143352	P	ABC transporter substrate-binding protein
PP_0121	thrB	-0.49661	1	-0.283672	1	0.024298	1	0.143037	1	0.0789218	0.938755	-0.821202	0.166934	-0.654677	0.212917	R	homoserine kinase
PP_0122	PP_0122	-0.726552	1	-0.573731	1	0.0355273	1	-0.0217582	1	-0.59197	0.398258	-2.11147	0.000364331	-2.64849	1.86458e-07	-	hypothetical protein
PP_0123	polA	-0.0793659	1	-0.0047155	1	0.00691337	1	0.089863	1	0.0787569	0.957797	-0.332921	0.667797	-0.169557	0.815818	L	DNA polymerase I
PP_0124	engB	0.0274918	1	0.0496175	1	0.21573	0.987852	-0.213433	1	-0.0481909	0.979546	-0.733287	0.199526	-0.702448	0.157167	R	ribosome biogenesis GTP-binding protein YsxC
PP_0125	PP_0125	-0.00148656	1	0.121421	1	0.0532682	1	-0.52402	0.793535	-0.413508	0.551211	-0.781242	0.206686	-1.13035	0.0305742	C	cytochrome c-type protein
PP_0126	PP_0126	-0.449059	1	-0.309997	1	-0.0643575	1	-0.355359	1	-0.498698	0.442149	-1.16244	0.110273	-1.58552	0.00895426	C	cytochrome c4
PP_0127	PP_0127	0.179955	1	0.69675	1	-0.142639	1	-0.00933024	1	-0.215868	0.732987	-0.253323	0.667153	-0.398478	0.368131	O	DsbA family thiol:disulfide interchange protein
PP_0128	PP_0128	-0.252215	1	0.0357498	1	-0.145393	0.999645	0.0582904	1	0.247041	0.694752	0.304699	0.592983	0.634527	0.162646	R	hypothetical protein
PP_0129	PP_0129	0.278062	1	0.273717	1	-0.171977	0.999645	0.178684	1	0.306826	0.652564	0.925608	0.0996587	1.31911	0.0101858	T	diguanylate cyclase
PP_0130	PP_0130	0.413657	1	-0.230537	1	0.108931	1	-0.19005	1	-0.167623	0.798758	-0.700573	0.179239	-0.786519	0.0799861	V	N-acetylmuramoyl-L-alanine amidase
PP_0131	PP_0131	-0.161174	1	-0.274277	1	-0.395812	0.64236	-0.0446231	1	0.222902	0.751754	1.14559	0.0259189	1.45339	0.00182586	T	diguanylate phosphodiesterase
PP_0132	PP_0132	-0.343501	1	-0.194095	1	-0.198035	0.988761	-0.069117	1	0.193933	0.790465	0.0501376	0.9684	0.331981	0.580419	T	multi-sensor signal transduction histidine kinase
PP_0133	algB	-0.324143	1	-0.156527	1	-0.149537	1	-0.235241	1	-0.190161	0.795246	-0.520153	0.470336	-0.630887	0.288931	T	Fis family transcriptional regulator
PP_0134	PP_0134	0.0649454	1	0.410933	1	-0.131218	1	0.0467827	1	0.314369	0.634264	0.988476	0.0277087	1.38122	0.000332093	R	transport-associated protein
PP_0135	PP_0135	0.195341	1	-0.0585034	1	-0.427786	1	-1.38243	1	-0.553854	0.960401	-1.20453	0.352419	-1.68897	0.124328	-	hypothetical protein
PP_0136	PP_0136	-0.238611	1	-0.537165	1	-0.403129	0.850703	-0.426139	1	0.0813441	0.981109	0.539896	0.32005	0.696982	0.132553	-	inhibitor of vertebrate lysozyme
PP_0137	gltP	-0.0752424	1	0.202302	1	-0.763363	0.044953	-0.293414	1	0.109287	0.910963	2.89398	1.51034e-09	3.08877	1.1167e-11	C	glutamate/aspartate:proton symporter
PP_0138	PP_0138	-0.369832	1	0.00101133	1	-0.293054	0.879279	-0.0628338	1	0.101332	0.922295	1.29424	0.00935687	1.48486	0.00123261	R	nucleoside recognition domain-containing protein
PP_0139	PP_0139	-0.0153463	1	-0.155606	1	-0.199741	0.967717	-0.203025	1	0.00381703	1	-0.0432589	0.962531	0.042758	0.960287	R	lipoprotein
PP_0140	PP_0140	-0.0664344	1	0.0810098	1	-0.17744	0.99707	0.00699752	1	0.138051	0.860275	0.843079	0.10025	1.07718	0.0141425	Q	hypothetical protein
PP_0141	PP_0141	0.0562694	1	-0.0777597	1	-0.309584	0.79634	-0.0951155	1	0.0266788	1	0.353621	0.510055	0.462291	0.310723	Q	ABC transporter ATP-binding protein
PP_0142	PP_0142	0.13211	1	-0.0331794	1	-0.443102	0.506381	-0.110991	1	0.00735732	1	0.982027	0.0391756	1.08146	0.00964789	Q	hypothetical protein
PP_0143	PP_0143	0.139707	1	-0.27978	1	-0.45101	0.561037	0.00729795	1	0.2236	0.721369	1.23154	0.00810001	1.55089	0.000105186	-	hypothetical protein
PP_0144	PP_0144	-0.267822	1	-0.027821	1	-0.214538	0.955902	-0.0703739	1	0.0400578	0.98816	0.738652	0.146873	0.86717	0.049516	R	insulinase metalloprotease
PP_0145	PP_0145	-0.354415	1	-0.269077	1	-0.600789	0.167298	-0.283414	1	-0.113624	0.885413	0.368715	0.527975	0.336139	0.509891	P	sodium-dependent inorganic phosphate (Pi) transporter
PP_0146	PP_0146	0.349968	1	0.644419	1	-0.0985072	1	0.069005	1	0.152495	0.819403	0.604016	0.195945	0.838045	0.0338592	P	integral membrane protein TerC
PP_0147	PP_0147	-0.308551	1	-0.564215	1	-0.373285	0.615123	-0.258499	1	-0.166004	0.79703	0.0105231	1	-0.0747136	0.913501	C	citrate transporter
PP_0148	PP_0148	-0.530596	1	-0.718178	1	-0.248715	0.970602	-0.50574	0.853055	-0.173096	0.819779	-1.43682	0.0152628	-1.55457	0.00206838	S	hypothetical protein
PP_0149	PP_0149	-0.271672	1	-0.000228449	1	-0.27173	0.926738	0.183829	1	0.371945	0.582543	1.54561	0.0020451	2.00688	2.96486e-05	-	hypothetical protein
PP_0150	PP_0150	-0.363001	1	0.232292	1	-0.498159	0.6638	-0.209689	1	-0.323811	0.690338	0.200972	0.730245	-0.039854	0.977016	-	hypothetical protein
PP_0151	PP_0151	0.0168569	1	0.0811742	1	-0.219374	1	-0.237023	1	0.308551	0.732987	0.491786	0.439983	0.896171	0.0485609	-	hypothetical protein
PP_0152	PP_0152	0.120436	1	0.0402038	1	0.383716	0.824132	-0.00726338	1	-0.536193	0.424458	-1.98521	3.84806e-05	-2.45753	1.34452e-08	-	hypothetical protein
PP_0153	PP_0153	1.85447	1	-0.675541	1	1.55526	0.101912	1.54251	0.117089	0.114656	0.964077	-1.17413	0.029117	-0.983078	0.056518	S	hypothetical protein
PP_0154	PP_0154	-0.177845	1	0.078138	1	0.341845	0.807133	0.677822	0.515478	0.0282047	1	-1.67146	0.0068629	-1.56367	0.00366748	C	acetyl-CoA hydrolase/transferase
PP_0155	pntB	0.304569	1	-0.0975421	1	0.0996932	1	0.390519	1	-0.0225272	1	-1.17408	0.11613	-1.12105	0.0952631	C	NAD(P)(+) transhydrogenase
PP_0157	PP_0157	-0.177981	1	0.110506	1	-0.129753	1	0.0811935	1	-0.106949	0.919921	1.04182	0.0348431	1.02972	0.0166037	K	LysR family transcriptional regulator
PP_0158	gcdH	-1.39467	1	-0.260175	1	-0.548176	0.486553	-0.6577	0.595592	-0.404365	0.517288	-0.751117	0.493001	-1.07142	0.252031	I	acyl-CoA dehydrogenase
PP_0159	PP_0159	-1.2338	1	-0.651653	1	-0.647681	0.30165	-0.720424	0.488212	-0.402262	0.519133	-0.275516	0.810409	-0.595237	0.50316	C	CAIB/BAIF family protein
PP_0160	PP_0160	-0.196984	1	-0.0991175	1	-0.594014	0.471344	-0.166746	1	0.320825	0.691394	1.98257	0.000452736	2.39336	4.59594e-06	P	TonB-dependent siderophore receptor
PP_0161	PP_0161	0.94949	1	0.874121	1	-0.240366	0.967717	0.0904488	1	0.391931	0.544309	3.0835	4.53743e-10	3.57072	7.93804e-15	P	FecR anti-FecI sigma factor
PP_0162	PP_0162	0.86647	1	1.17857	1	-0.388479	0.792667	0.0518056	1	0.311361	0.634196	3.15479	4.85555e-10	3.56996	5.72777e-15	K	ECF subfamily RNA polymerase sigma factor
PP_0163	PP_0163	-0.220241	1	0.346209	1	-0.621778	0.1792	-0.249023	1	-0.00184234	1	1.12754	0.0288473	1.22109	0.00620923	K	GntR family transcriptional regulator
PP_0164	PP_0164	0.756609	1	0.719872	1	-0.427821	0.615838	-0.0943843	1	0.335757	0.554532	2.27179	3.22499e-06	2.70709	2.00563e-09	S	hypothetical protein
PP_0165	PP_0165	-0.0129333	1	-0.0228531	1	-0.188931	0.998097	0.0648642	1	0.416965	0.548406	0.764251	0.234777	1.27007	0.0228816	T	diguanylate cyclase
PP_0166	PP_0166	-0.083349	1	-0.042203	1	-0.00355823	1	-0.0798297	1	0.0643975	0.964077	-0.488902	0.438537	-0.339519	0.54881	V	HlyD family type I secretion membrane fusion protein
PP_0167	PP_0167	-0.111271	1	-0.0817107	1	-0.0520021	1	0.025185	1	0.186204	0.808536	-0.277958	0.724908	-0.0062735	1	V	toxin secretion ATP-binding protein
PP_0168	PP_0168	-0.060526	1	0.0420264	1	0.373181	0.881513	-0.0267717	1	-0.500776	0.517106	-1.83956	0.0139616	-2.26341	0.000335847	Q	surface adhesion protein
PP_0169	PP_0169	-0.204093	1	0.0275475	1	-0.335937	0.829149	0.0351299	1	0.485295	0.333505	2.00207	7.99293e-06	2.58438	9.24972e-10	Q	TauD/TfdA family dioxygenase
PP_0170	PP_0170	0.0967761	1	-0.353592	1	-0.411033	0.591273	-0.192035	1	0.360496	0.493673	2.43921	8.0188e-08	2.88989	1.43345e-11	P	ABC transporter substrate-binding protein
PP_0171	PP_0171	-0.0680129	1	-0.083606	1	-0.0852196	1	0.134256	1	0.513174	0.31439	2.8596	7.16327e-10	3.46477	2.64188e-13	P	ABC transporter ATP-binding protein
PP_0172	PP_0172	-0.405322	1	-0.512698	1	-0.0769587	1	0.0394578	1	0.613701	0.202511	1.95235	3.41601e-05	2.66148	2.58981e-09	P	binding-protein-dependent transport system inner membrane protein
PP_0173	PP_0173	-0.386939	1	-0.247024	1	0.108384	1	0.0751164	1	0.36141	0.515393	-0.252887	0.710581	0.192052	0.759296	-	transcriptional factor-like protein
PP_0174	PP_0174	-0.107763	1	0.0476664	1	-0.115814	1	0.124769	1	0.13188	0.877169	0.20421	0.726072	0.42146	0.324586	R	Sel1 domain-containing protein repeat-containing protein
PP_0175	PP_0175	0.750685	1	0.564466	1	0.0421181	1	0.174263	1	0.328289	0.597222	1.87033	0.000115554	2.28943	1.3e-07	K	MarR family transcriptional regulator
PP_0176	PP_0176	-0.00549539	1	0.100077	1	-0.295999	0.879279	-0.0317662	1	0.330907	0.587026	1.7074	0.000430534	2.13243	8.69457e-07	S	fusaric acid resistance protein
PP_0177	PP_0177	0.779699	1	-1.53897	1	-0.337966	1	-1.09387	1	-1.17835	0.60535	1.27093	0.401726	0.20131	1	-	hypothetical protein
PP_0178	PP_0178	-0.0561759	1	0.405245	1	-0.30311	0.926979	0.131102	1	0.406837	0.499646	1.69496	0.000350288	2.2041	4.97539e-08	V	secretion protein HlyD family protein
PP_0179	PP_0179	0.302571	1	0.253892	1	-0.386117	0.628434	-0.161232	1	0.17421	0.790465	2.1522	1.35226e-06	2.41361	6.12277e-09	M	RND efflux transporter
PP_0180	PP_0180	0.401214	1	0.418545	1	-0.128415	1	0.127937	1	0.133311	0.863827	0.578014	0.26088	0.802138	0.0658562	P	cytochrome c family protein
PP_0181	PP_0181	-0.656298	1	-1.12926	1	-0.736113	0.417454	-1.0205	0.290271	-1.22003	0.0396371	-1.26274	0.103374	-2.41062	0.000186905	-	hypothetical protein
PP_0182	PP_0182	0.117676	1	-0.00935614	1	-0.54709	0.594598	-0.59052	0.787063	-0.94273	0.0662637	-0.993013	0.035122	-1.8663	6.75136e-07	-	hypothetical protein
PP_0183	PP_0183	-0.302918	1	-0.161576	1	-0.0174596	1	0.15209	1	0.0309534	1	-0.103368	0.884323	0.010487	1	O	glutathione S-transferase
PP_0184	argH	0.0507062	1	0.331982	1	0.16818	1	0.406862	1	0.0811473	0.949324	-0.538464	0.453115	-0.372304	0.563019	E	argininosuccinate lyase
PP_0185	pprA	-0.26074	1	0.00937365	1	-0.102632	1	-0.925353	0.373159	-0.819679	0.155573	-1.22025	0.132014	-1.96599	0.00349687	K	LytTR family two component transcriptional regulator
PP_0186	hemC	-0.234716	1	-0.164882	1	-0.0137763	1	0.0667227	1	-0.174807	0.798797	-1.05697	0.100659	-1.15563	0.0352416	H	porphobilinogen deaminase
PP_0187	hemD	-0.234498	1	-0.169509	1	0.12414	1	0.26699	1	0.172094	0.789238	-1.04343	0.0272184	-0.784135	0.0619648	H	uroporphyrinogen-III synthase
PP_0188	PP_0188	-0.164438	1	0.0764973	1	0.129786	1	-0.0972674	1	-0.214215	0.77371	-0.827208	0.22729	-0.964421	0.0857361	H	uroporphyrin-III C-methyltransferase
PP_0189	hemY	-0.47685	1	-0.311188	1	0.0482965	1	-0.0810739	1	-0.130792	0.880265	-0.906237	0.19273	-0.957884	0.102335	H	HemY domain-containing protein
PP_0190	PP_0190	-0.0865077	1	0.423927	1	-0.136389	1	-0.0295968	1	0.325398	0.683237	1.33054	0.0130534	1.75553	9.17095e-05	O	disulfide bond formation protein DsbB
PP_0191	pfrA	0.222785	1	0.28658	1	0.336432	0.879279	0.0168896	1	-0.528585	0.379658	-1.02595	0.130914	-1.47961	0.00878977	K	anti-RNA polymerase sigma 70 factor
PP_0192	fkl	0.14974	1	0.303753	1	-0.124584	1	-0.221482	1	-0.172453	0.783272	0.307934	0.593363	0.214494	0.673408	O	peptidyl-prolyl cis-trans isomerase FklB
PP_0193	PP_0193	0.730933	1	1.71641	1	2.07122	1	0	1	0	1	-4.28189	0.248299	-4.89183	0.12027	-	hypothetical protein
PP_0194	algP	0.229604	1	0.51632	1	0.291096	0.964467	-0.451292	1	-1.0339	0.0390554	-0.912322	0.235855	-1.8694	0.00243423	-	alginate regulatory protein AlgP
PP_0195	PP_0195	0.0568578	1	0.0140962	1	0.0117612	1	-0.0631651	1	-0.0746714	0.949048	-0.158264	0.782532	-0.156671	0.73741	S	hypothetical protein
PP_0196	PP_0196	-0.190253	1	0.335826	1	-0.163658	1	0.180839	1	0.318916	0.636414	0.72327	0.237083	1.12891	0.03687	R	ABC transporter ATP-binding protein
PP_0197	PP_0197	0.479409	1	0.289295	1	-0.583245	0.371971	0.0466692	1	0.23604	0.723277	1.22471	0.00758105	1.55722	6.17318e-05	M	hypothetical protein
PP_0198	PP_0198	0.295499	1	0.421935	1	0.0413626	1	0.0181117	1	-0.117339	0.880508	-0.578522	0.351703	-0.610926	0.241653	E	amino acid transporter LysE
PP_0199	PP_0199	-1.0888	1	-1.33448	1	-1.39578	0.00124973	-1.24445	0.0729357	-0.527048	0.398258	-1.48819	0.0271856	-1.96297	0.000678589	O	hypothetical protein
PP_0200	PP_0200	-0.852415	1	-0.979516	1	-0.2339	0.931005	-0.225115	1	0.106363	0.901578	-1.06252	0.142194	-0.87398	0.177005	O	hypothetical protein
PP_0201	PP_0201	-0.82804	1	-1.01372	1	-0.742812	0.327999	-1.37409	0.04767	-0.904691	0.0670792	-2.15161	0.0105049	-2.99577	2.65054e-05	S	prolyl-tRNA synthetase
PP_0202	PP_0202	-0.476494	1	-0.454502	1	-0.236093	0.998097	-1.09618	0.244054	-1.37428	0.0195094	-1.36529	0.0819831	-2.67035	3.76016e-05	R	hypothetical protein
PP_0203	PP_0203	-0.167584	1	0.442956	1	0.116024	1	0.308558	1	0.291687	0.599296	-0.975577	0.0708955	-0.598927	0.231584	E	hypothetical protein
PP_0204	PP_0204	1.69287	0.343289	0.494418	1	0.0110554	1	-0.0618833	1	-0.164321	0.897238	0.9203	0.0724832	0.845491	0.0597625	K	GntR family transcriptional regulator
PP_0205	PP_0205	1.0287	1	0.79271	1	-0.0845158	1	-0.0197038	1	-0.126134	0.875735	1.28716	0.00934448	1.23516	0.00407308	C	oxidoreductase
PP_0206	PP_0206	-0.181662	1	-0.393141	1	-0.000717024	1	-0.0541072	1	0.611788	0.712045	0.152448	1	0.856029	0.320409	C	ferredoxin, 4Fe-4S
PP_0207	PP_0207	1.08486	1	0.211854	1	-0.0729966	1	0.0872721	1	0.325861	0.58368	2.31283	3.56067e-07	2.73615	5.3539e-11	P	nitrate ABC transporter substrate-binding protein
PP_0208	PP_0208	0.788302	1	0.0698589	1	-0.289081	0.969664	-0.0959865	1	0.185824	0.811	2.16614	5.33062e-05	2.45808	7.48662e-08	P	nitrate ABC transporter permease
PP_0209	PP_0209	-0.0570518	1	-0.205089	1	0.0128897	1	0.138745	1	0.314841	0.669548	0.110729	0.876676	0.507907	0.245522	P	nitrate ABC transporter ATP-binding protein
PP_0210	PP_0210	0.512184	1	-0.512817	1	0.0523566	1	0.173974	1	0.277438	0.700918	1.78356	0.000173569	2.15768	4.86481e-07	C	phycobiliprotein
PP_0211	PP_0211	1.21218	1	0.883857	1	-0.157664	1	-0.40867	1	0.0288629	1	1.7158	0.11482	1.85389	0.0209921	S	hypothetical protein
PP_0213	gabD	-0.708539	1	0.388459	1	-0.169911	1	0.072306	1	-0.164834	0.835991	-1.06628	0.111553	-1.15521	0.0401163	C	succinate-semialdehyde dehydrogenase I
PP_0214	gabT	-0.621454	1	0.423054	1	-0.0727079	1	0.307099	1	0.157381	0.823242	-0.759582	0.216477	-0.517467	0.355558	E	4-aminobutyrate aminotransferase
PP_0215	PP_0215	-0.283521	1	-0.429218	1	-0.0193464	1	-0.571011	0.82191	-0.423044	0.533683	-1.38876	0.0643466	-1.73496	0.00715661	T	signal transduction protein
PP_0216	PP_0216	-0.180971	1	0.397839	1	-0.0587386	1	-0.0462011	1	-0.0140247	1	0.339322	0.533076	0.407849	0.374971	T	PAS/PAC sensor-containing diguanylate cyclase
PP_0217	PP_0217	0.0123474	1	0.137201	1	-0.162423	0.998097	0.0801132	1	0.139607	0.864404	-0.0697592	0.922339	0.163618	0.769517	I	fatty acid desaturase
PP_0218	PP_0218	0.0730506	1	0.366053	1	-0.282746	0.879795	0.0802535	1	0.258209	0.699336	0.916678	0.0760071	1.26369	0.00682724	T	sensory box protein
PP_0219	PP_0219	0.746867	1	0.211874	1	-0.369655	0.879279	-0.217485	1	0.348021	0.62764	2.37571	7.26475e-06	2.83343	1.16888e-10	P	binding-protein-dependent transport system inner membrane protein
PP_0220	PP_0220	0.793639	1	-0.0546944	1	-0.466918	0.582244	-0.145538	1	0.292925	0.649918	2.61285	2.2198e-08	3.00605	1.58074e-12	P	ABC transporter ATP-binding protein
PP_0221	PP_0221	0.0660862	1	-0.696581	1	-0.429336	0.828425	-0.103389	1	0.25617	0.722121	1.00353	0.0385292	1.36145	0.000500178	P	metal ABC transporter substrate-binding protein
PP_0222	PP_0222	0.617078	1	-0.151761	1	-0.185093	0.998097	-0.0799181	1	0.301591	0.646787	1.72608	0.000191716	2.1286	1.48459e-07	C	DszA family monooxygenase
PP_0223	PP_0223	1.10397	1	0.158165	1	-0.135879	1	0.415832	1	0.547629	0.459158	1.62902	0.00702704	2.29161	2.08227e-08	I	DszC family monooxygenase
PP_0224	PP_0224	0.645391	1	-0.106841	1	-0.310594	0.879279	-0.0256476	1	0.266254	0.666749	1.54526	0.00101383	1.90968	2.62787e-06	I	DszC family monooxygenase
PP_0225	PP_0225	-0.0742953	1	0.0395589	1	-0.282312	0.879279	-0.200813	1	-0.208024	0.744463	-0.542388	0.307383	-0.68088	0.116531	E	amino-acid ABC transporter ATP-binding protein YecC
PP_0226	PP_0226	-0.155549	1	0.244511	1	-0.127022	1	-0.396768	0.998898	-0.555177	0.222476	-0.635903	0.253396	-1.12004	0.00823094	E	polar amino acid ABC transporter inner membrane subunit
PP_0227	PP_0227	0.161843	1	0.171608	1	0.176741	0.999645	-0.157764	1	-0.87188	0.0305301	-0.936292	0.131238	-1.73888	0.000320999	E	cystine transporter subunit
PP_0228	PP_0228	-0.366515	1	-0.286547	1	0.33897	0.840654	0.0481812	1	-0.264578	0.695275	-1.31866	0.00854887	-1.51799	0.000394696	E	serine O-acetyltransferase
PP_0229	PP_0229	0.347429	1	0.0304627	1	-0.513677	0.423421	-0.277824	1	-0.118357	0.875859	0.257535	0.660624	0.20734	0.674156	M	choline/carnitine/betaine transporter
PP_0230	tauD	3.33381	0.0773824	-0.218107	1	0.114948	1	0.169344	1	-0.0466043	1	0.24426	0.767298	0.288076	0.649378	Q	taurine dioxygenase
PP_0231	tauC	2.01005	0.414548	0.547678	1	-0.126126	1	0.123423	1	0.212239	0.809758	0.597796	0.303851	0.913651	0.0311482	P	binding-protein-dependent transport system inner membrane protein
PP_0232	tauB	2.00734	0.285706	0.914338	1	-0.22821	0.989103	0.129045	1	0.21573	0.794749	0.893411	0.078805	1.19693	0.00477037	P	taurine transporter ATP-binding subunit
PP_0233	tauA	2.05753	0.264606	1.20695	1	-0.266036	0.945633	0.043145	1	0.0160956	1	0.916534	0.060939	0.997773	0.0119965	P	taurine ABC transporter substrate-binding protein
PP_0234	oprE	0.929326	1	-1.03824	1	-0.423707	0.660868	-0.329034	1	-0.435855	0.45278	-0.348287	0.65031	-0.702344	0.227008	-	porin
PP_0235	lsfA	1.61822	0.322494	0.659523	1	0.283936	1	0.159905	1	-1.25977	0.103513	-0.981122	0.116999	-2.17285	3.0952e-08	O	peroxidase
PP_0236	ssuE	0.580383	1	0.533832	1	0.0823812	1	0.341262	1	-0.0683081	0.968155	-0.332184	0.642761	-0.337262	0.485936	R	NAD(P)H-dependent FMN reductase
PP_0237	ssuA	1.21137	1	0.169108	1	0.00873116	1	0.041904	1	0.298677	0.638286	0.965331	0.0356844	1.36007	0.000445445	P	aliphatic sulfonate ABC transporter substrate-binding protein
PP_0238	ssuD	2.03057	0.143771	0.228194	1	0.106761	1	0.211401	1	0.283467	0.668524	1.34818	0.00373673	1.72759	1.13777e-05	C	alkanesulfonate monooxygenase
PP_0239	ssuC	2.11841	0.488103	0.353425	1	0.0654503	1	0.093937	1	0.39333	0.629752	2.12134	0.000504528	2.62968	6.89555e-09	P	binding-protein-dependent transport system inner membrane protein
PP_0240	ssuB	1.50281	0.650538	0.0213794	1	-0.0332815	1	-0.0161328	1	0.282259	0.666749	1.45516	0.00226246	1.83074	8.40746e-06	P	aliphatic sulfonate ABC transporter ATP-binding subunit
PP_0241	ssuF	4.2085	0.00430628	-0.0882192	1	2.287	0.0972896	1.6789	0.266732	-0.0478128	1	-1.0426	0.315645	-1.02547	0.257072	H	TOBE domain-containing protein
PP_0242	PP_0242	0.38474	1	0.0108598	1	0.112825	1	0.205048	1	0.131045	0.88927	-0.262853	0.632542	-0.0460401	0.956116	K	TetR family transcriptional regulator
PP_0243	gshA	0.11943	1	0.218305	1	-0.0184917	1	-0.0213334	1	-0.359031	0.526191	-0.667405	0.277851	-0.954439	0.0545288	H	glutamate--cysteine ligase
PP_0244	PP_0244	0.474373	1	0.224928	1	0.0126722	1	0.481827	1	0.535166	0.530825	-0.192762	0.842828	0.457575	0.519417	Q	thioesterase
PP_0245	PP_0245	-0.0933292	1	0.370828	1	0.0337748	1	0.271391	1	0.102316	0.898111	-0.322264	0.648766	-0.13211	0.856776	K	S1 RNA-binding domain-containing protein
PP_0246	ompR	-0.111934	1	0.317029	1	0.514053	0.391272	0.303307	1	-0.279274	0.630302	-1.35624	0.0223713	-1.56013	0.00183632	T	osmolarity response regulator
PP_0247	envZ	-0.0564816	1	0.187982	1	-0.0935273	1	-0.0549348	1	-0.0812174	0.932281	-0.385456	0.538844	-0.387845	0.468241	T	integral membrane sensor signal transduction histidine kinase
PP_0248	rimK	0.0309942	1	-0.0491556	1	-0.162876	0.993857	-0.190056	1	-0.149571	0.832144	-0.441671	0.374837	-0.512486	0.216728	H	alpha-L-glutamate ligase
PP_0249	PP_0249	0.0607054	1	0.175401	1	-0.0263342	1	-0.0888115	1	-0.412359	0.554473	-0.262172	0.662885	-0.605858	0.153317	O	hypothetical protein
PP_0250	hslR	-0.116165	1	-0.424325	1	-0.0916139	1	-0.43048	0.998898	-0.983157	0.0201631	-1.10358	0.0329644	-2.02148	3.76721e-06	J	RNA-binding S4 domain-containing protein
PP_0251	PP_0251	0.0537993	1	-0.121897	1	-0.161871	0.997415	-0.00824903	1	0.0728674	0.948906	0.159465	0.793891	0.324166	0.478907	-	hypothetical protein
PP_0252	hslO	0.31518	1	0.522832	1	0.207308	0.953302	0.178515	1	-0.255434	0.666749	-0.565631	0.266145	-0.736059	0.0822743	O	heat shock protein 33
PP_0254	PP_0254	-0.0783853	1	-0.268211	1	0.240693	0.994004	0.0402506	1	0.0214577	1	-0.937261	0.043072	-0.836093	0.0309517	R	thioesterase
PP_0255	PP_0255	-0.53098	1	0.215693	1	0.408719	0.625173	0.269636	1	-0.345672	0.556951	-1.46693	0.0236343	-1.73599	0.00206838	-	hypothetical protein
PP_0256	PP_0256	-0.26855	1	-0.129742	1	-0.0790627	1	0.0195708	1	0.29423	0.690473	0.975837	0.136124	1.35696	0.0167518	C	molybdopterin oxidoreductase subunit alpha
PP_0257	PP_0257	-0.428659	1	-0.526179	1	-0.0877145	1	-0.214963	1	0.0766081	0.949324	-0.138197	0.856588	0.0194357	0.99891	C	formate dehydrogenase accessory protein FdhD
PP_0258	PP_0258	0.569914	1	-0.555446	1	0.313544	0.967717	-0.793678	0.505386	-1.14537	0.0331203	-1.73493	0.0184102	-2.80768	1.20349e-05	S	LysM domain/BON superfamily protein
PP_0259	PP_0259	0.0996196	1	0.326943	1	-0.188785	0.986637	-0.0158708	1	0.209938	0.765216	0.820655	0.0636991	1.11361	0.0047172	R	HAD superfamily hydrolase
PP_0260	nudE	0.259294	1	0.323927	1	-0.166435	0.993857	-0.178222	1	-0.0446427	0.98578	0.162439	0.783086	0.200888	0.677189	-	ADP-ribose diphosphatase NudE
PP_0261	cysQ	0.244322	1	-0.150068	1	0.00697476	1	0.162708	1	0.263486	0.663539	-0.107975	0.874212	0.240192	0.649489	P	3'(2'),5'-bisphosphate nucleotidase
PP_0262	PP_0262	-0.876081	1	-0.804472	1	-0.518672	0.514527	-0.379928	1	-0.107709	0.930701	0.173779	0.76748	0.157122	0.731929	-	hypothetical protein
PP_0263	PP_0263	-0.325165	1	0.0629773	1	-0.127488	1	0.0259494	1	0.305138	0.635175	0.891457	0.0769014	1.2855	0.00526808	T	Fis family transcriptional regulator
PP_0264	PP_0264	-0.260758	1	0.0310219	1	-0.236281	0.945633	0.00559571	1	0.318999	0.635134	1.77981	0.000223627	2.18938	8.08716e-07	T	sensor histidine kinase
PP_0265	PP_0265	0.102096	1	0.207846	1	0.130071	1	-0.468442	0.849026	-0.391767	0.506512	-0.780689	0.199872	-1.10885	0.0280345	M	dTDP-4-dehydrorhamnose 3,5-epimerase
PP_0266	PP_0266	-0.432186	1	0.0643598	1	-0.287601	0.846335	-0.00582368	1	-0.0156056	1	-0.219774	0.71414	-0.161879	0.752301	E	agmatine deiminase
PP_0267	PP_0267	-0.139338	1	0.149837	1	-0.287127	0.87121	-0.0887974	1	0.163816	0.802093	1.34688	0.00492165	1.59919	0.000220643	P	TonB-dependent siderophore receptor
PP_0268	oprQ	0.466948	1	0.558716	1	0.0693022	1	0.297843	1	0.0247619	1	0.349645	0.584386	0.458415	0.391331	-	porin
PP_0269	PP_0269	0.273899	1	-0.181044	1	-0.307404	0.879279	0.146547	1	0.426012	0.470375	3.21426	3.58188e-10	3.73732	5.57779e-14	E	glutamate synthase, large subunit
PP_0270	PP_0270	-0.0476755	1	0.376654	1	-0.124696	1	0.172531	1	0.468346	0.397702	2.12639	6.45692e-06	2.68807	1.56509e-09	T	integral membrane sensor signal transduction histidine kinase
PP_0271	gltR-1	-0.033046	1	1.03362	1	0.0279158	1	0.117391	1	0.535826	0.309461	1.50458	0.0016323	2.14368	9.48062e-08	T	winged helix family two component transcriptional regulator
PP_0272	PP_0272	-0.873538	1	-1.28505	1	-0.235956	0.945633	0.142921	1	0.449932	0.402057	-0.157134	0.853979	0.388747	0.556699	P	TonB-dependent siderophore receptor
PP_0273	PP_0273	-0.0411003	1	-2.2812	0.186296	1.07924	0.619463	2.13521	0.424103	1.08885	0.382592	-3.2589	1.28947e-07	-2.09886	0.000819225	-	hypothetical protein
PP_0274	PP_0274	-0.207938	1	-0.347317	1	0.385309	0.603452	0.193872	1	0.13322	0.864404	0.961353	0.0422965	1.17911	0.00529753	K	helix-turn-helix domain-containing protein
PP_0275	PP_0275	0.707453	1	-0.584411	1	1.13409	0.716717	0.52274	1	1.21319	0.429317	0.701043	0.708355	1.99395	0.0328972	S	hypothetical protein
PP_0276	PP_0276	0.13471	1	-0.156115	1	0.0479028	1	-0.187299	1	-0.00445292	1	0.596067	0.265307	0.680748	0.126881	S	Cro/CI family transcriptional regulator
PP_0277	PP_0277	0.192743	1	0.371954	1	0.0453607	1	0.214192	1	0.170468	0.916575	2.34324	0.00128601	2.61206	1.39955e-05	-	hypothetical protein
PP_0278	PP_0278	0.00491056	1	-0.371227	1	0.377889	0.995476	0.373478	1	0.336764	0.861199	0.19373	1	0.636317	0.461916	-	hypothetical protein
PP_0279	PP_0279	-0.291694	1	-0.370006	1	0.157729	0.997415	0.429057	0.95208	0.387976	0.512532	1.0251	0.0664055	1.51213	0.00184616	-	hypothetical protein
PP_0280	PP_0280	-0.46099	1	0.130853	1	-0.204631	0.989103	0.190934	1	0.156605	0.827962	0.337543	0.567772	0.59534	0.191617	E	polar amino acid ABC transporter inner membrane subunit
PP_0281	PP_0281	0.173745	1	0.707896	1	0.0859296	1	0.216824	1	0.418618	0.471524	1.1988	0.00996245	1.71645	1.54601e-05	E	polar amino acid ABC transporter inner membrane subunit
PP_0282	PP_0282	0.079256	1	-0.0861135	1	0.920117	0.00562011	0.719185	0.36697	-0.392072	0.484101	-2.36553	0.000111654	-2.68572	9.12999e-07	E	amino acid ABC transporter substrate-binding protein
PP_0283	PP_0283	-0.268469	1	0.336205	1	-0.0529464	1	0.0725064	1	0.0608314	0.965534	-0.669874	0.222738	-0.524656	0.28351	E	amino acid ABC transporter ATP-binding protein
PP_0284	PP_0284	-0.0183943	1	0.528185	1	-0.256554	0.97031	0.0697405	1	0.481314	0.480548	2.62958	1.30673e-06	3.20093	3.82472e-09	E	GABA permease
PP_0285	PP_0285	0.25569	1	0.398549	1	0.787741	0.675795	0.516604	1	-0.209423	0.986356	-0.859484	0.185056	-0.97474	0.0628231	C	hypothetical protein
PP_0286	mutY	0.0444532	1	0.43226	1	-0.127552	1	-0.0674622	1	-0.0919796	0.945463	-0.345403	0.544728	-0.343793	0.490526	L	A/G-specific adenine glycosylase
PP_0287	PP_0287	0.181358	1	0.437373	1	-0.0980964	1	0.175912	1	-0.0151207	1	0.137738	0.845904	0.207911	0.710325	M	AsmA family protein
PP_0288	PP_0288	0.0277896	1	0.287907	1	0.90432	0.0652676	0.635473	0.853055	-0.522756	0.300176	-2.01042	0.00440045	-2.45979	5.41542e-05	-	major facilitator superfamily protein
PP_0289	hisB	0.520552	1	0.685433	1	0.902273	0.00568486	0.788123	0.359268	-0.336565	0.59546	-1.39276	0.00348038	-1.65549	7.42229e-05	E	imidazoleglycerol-phosphate dehydratase
PP_0290	hisH	0.0984951	1	0.398924	1	0.329719	0.746352	0.334931	1	-0.032747	1	-1.03339	0.0490404	-0.976956	0.0348467	E	imidazole glycerol phosphate synthase subunit HisH
PP_0291	PP_0291	0.0319143	1	-0.00759312	1	0.0348287	1	0.425319	1	-0.0017568	1	-0.602192	0.233246	-0.51966	0.241586	S	hypothetical protein
PP_0292	hisA	-0.185296	1	0.146512	1	0.588313	0.206986	0.819324	0.347761	0.186887	0.783566	-1.67312	0.00554959	-1.39833	0.00981972	E	1-(5-phosphoribosyl)-5-[(5- phosphoribosylamino)methylideneamino] imidazole-4-carboxamide isomerase
PP_0293	hisF	-0.185823	1	-0.02183	1	0.171016	0.992246	0.579649	0.673206	0.149	0.836939	-1.13563	0.0499261	-0.901757	0.0848825	E	imidazole glycerol phosphate synthase subunit HisF
PP_0294	PP_0294	-0.0638258	1	0.0514377	1	0.277551	0.903264	0.0316607	1	-0.467893	0.408621	-1.23813	0.0210141	-1.64141	0.000289271	E	glycine betaine/L-proline ABC transporter ATP-binding subunit
PP_0295	PP_0295	-0.0663066	1	0.514066	1	-0.087929	1	-0.250446	1	-0.553513	0.273497	-0.181832	0.763803	-0.667119	0.0815702	E	glycine betaine/L-proline ABC transporter permease
PP_0296	PP_0296	0.00581505	1	-0.109965	1	-0.0835289	1	-0.48511	0.898402	-0.754444	0.103699	-1.07462	0.0424762	-1.76437	2.42762e-05	E	glycine/betaine ABC transporter substrate-binding protein
PP_0297	sda-1	-0.302345	1	-0.078297	1	-0.148346	1	-0.112594	1	0.235619	0.712045	2.11412	1.63186e-06	2.44329	4.33991e-09	E	L-serine dehydratase
PP_0298	PP_0298	-0.396054	1	-0.576749	1	-0.365988	0.892963	-0.835689	0.453159	-1.07113	0.0331203	-1.21684	0.0927683	-2.21445	0.000195894	K	AraC family transcriptional regulator
PP_0299	PP_0299	-0.00450545	1	-0.0278689	1	0.115751	1	-0.454501	0.998898	-0.877487	0.0795318	-1.21058	0.0272437	-2.02511	1.51868e-06	-	hypothetical protein
PP_0300	PP_0300	0.870477	1	0.311177	1	-0.0936566	1	-0.176916	1	-0.311169	0.666749	0.679626	0.162843	0.440105	0.308081	-	metallopeptidase
PP_0301	PP_0301	0.508658	1	-0.65824	1	0.160018	1	-0.51737	1	-0.0730639	1	0.743085	0.241637	0.770566	0.0975348	R	hypothetical protein
PP_0302	PP_0302	0.121387	1	-0.184914	1	0.240059	0.926738	-0.224646	1	0.0483663	0.977237	1.22385	0.00842785	1.3704	0.000407435	I	3-hydroxybutyryl-CoA dehydrogenase
PP_0303	PP_0303	-0.294291	1	-0.509028	1	0.509501	0.480335	-0.0529559	1	0.197232	0.77371	0.9099	0.0617699	1.20836	0.00260056	S	hypothetical protein
PP_0304	PP_0304	-0.18573	1	-0.410075	1	0.28364	0.881328	-0.230163	1	0.0901007	0.950697	-0.407254	0.447066	-0.239635	0.616031	E	hypothetical protein
PP_0305	PP_0305	0.162994	1	-0.20256	1	0.0726451	1	0.149643	1	0.157688	0.818079	0.679908	0.141681	0.929519	0.0159577	K	AraC family transcriptional regulator
PP_0306	PP_0306	-0.0575375	1	-0.200519	1	0.174868	0.995597	0.123557	1	0.219026	0.747955	1.08325	0.0180663	1.39694	0.000366163	-	hypothetical protein
PP_0307	PP_0307	0.187468	1	0.652778	1	0.269662	0.989103	0.239269	1	-0.0068933	1	0.202216	0.837171	0.293649	0.537578	S	hypothetical protein
PP_0308	PP_0308	-0.314212	1	0.361547	1	-0.330888	0.846335	-0.931437	0.131859	-0.774269	0.104551	-0.345285	0.56638	-1.05601	0.0167448	E	membrane dipeptidase
PP_0309	PP_0309	-0.202123	1	0.697476	1	-0.317269	0.989103	-0.848694	0.644905	-1.36881	0.0396371	0.36657	0.641147	-0.955008	0.106432	-	hypothetical protein
PP_0310	PP_0310	-0.485801	1	0.275042	1	-0.361362	0.77131	-0.708937	0.361071	-0.588516	0.199752	-0.182204	0.787269	-0.700067	0.113912	C	FMN-binding oxidoreductase
PP_0311	PP_0311	-0.285417	1	0.184052	1	-0.185112	0.981528	-0.102581	1	0.00394611	1	0.575723	0.22788	0.658874	0.101605	C	(Fe-S)-binding protein
PP_0312	PP_0312	-0.447251	1	0.0351634	1	-0.0640134	1	-0.293153	1	-0.242816	0.747936	-0.113241	0.869955	-0.279145	0.509891	C	electron transfer flavoprotein subunit alpha
PP_0313	PP_0313	-0.163854	1	-0.264109	1	-0.598155	0.543109	-0.618118	0.717032	-0.511696	0.444705	0.15675	0.788183	-0.285729	0.538863	C	electron transfer flavoprotein subunit beta
PP_0314	PP_0314	0.190686	1	-0.0715299	1	-0.391731	0.840654	-0.191985	1	-0.0114673	1	0.673144	0.165069	0.751378	0.0653387	-	hypothetical protein
PP_0315	PP_0315	0.211419	1	0.222863	1	-0.370128	0.672779	-0.216154	1	-0.0479793	0.979178	0.885352	0.0518517	0.914064	0.020074	P	Rieske (2Fe-2S) domain-containing protein
PP_0316	PP_0316	-0.123379	1	-0.0834865	1	-0.15188	0.998097	-0.208756	1	-0.228309	0.710613	-0.0096974	1	-0.162078	0.753166	C	oxidoreductase FAD-binding domain-containing protein
PP_0317	PP_0317	0.272347	1	-0.226617	1	-0.581939	0.321627	0.0129277	1	0.175454	0.7956	1.63048	0.000398706	1.9051	2.96896e-06	N	methyl-accepting chemotaxis sensory transducer
PP_0318	PP_0318	0.456202	1	-0.827223	1	0.05649	1	1.05202	0.643429	0.130351	0.932979	-0.810299	0.182693	-0.58763	0.278969	-	hypothetical protein
PP_0319	PP_0319	0.445098	1	-0.0183346	1	0.61943	0.762736	1.14552	0.271179	0.461739	0.617406	-1.51726	0.00303016	-0.962774	0.0268792	S	hypothetical protein
PP_0320	PP_0320	-1.30913	0.768212	-0.573251	1	-0.296043	0.872973	-0.0711985	1	0.19627	0.783566	-0.26549	0.703534	0.0120139	1	N	methyl-accepting chemotaxis sensory transducer
PP_0321	PP_0321	-0.0100492	1	0.167075	1	0.120509	1	0.172641	1	-0.0836237	0.939499	-0.426169	0.504765	-0.426477	0.433986	E	threonine aldolase
PP_0322	glyA-1	-0.0396686	1	0.0750926	1	-0.216378	0.948948	-0.353014	1	-0.3533	0.529544	-0.147494	0.811086	-0.428153	0.310375	E	serine hydroxymethyltransferase
PP_0323	soxB	0.105506	1	0.181185	1	0.00925713	1	-0.108518	1	0.03458	1	0.56458	0.232107	0.690395	0.0809603	E	sarcosine oxidase subunit beta
PP_0324	soxD	1.15449	1	0.207128	1	-0.0097212	1	-0.408054	1	-0.62254	0.783803	-0.105689	0.9396	-0.635218	0.456251	E	sarcosine oxidase subunit delta
PP_0325	soxA	0.0598646	1	0.047726	1	-0.0314127	1	-0.0391941	1	-0.136417	0.847303	-0.3936	0.520442	-0.455386	0.369862	E	sarcosine oxidase subunit alpha
PP_0326	soxG	0.129695	1	-0.00543815	1	-0.204929	0.993857	-0.0421558	1	-0.394103	0.591106	-0.282995	0.671592	-0.618349	0.187786	E	sarcosine oxidase subunit gamma
PP_0327	purU-1	0.0598863	1	-0.0156601	1	0.183559	0.989103	0.0555201	1	-0.246597	0.712045	-0.449663	0.363429	-0.613314	0.140616	F	formyltetrahydrofolate deformylase
PP_0328	fdhA	-0.327611	1	-0.151225	1	-0.220503	0.988761	-0.639611	0.625083	-0.745836	0.155597	-0.635499	0.291815	-1.31719	0.00283117	E	formaldehyde dehydrogenase
PP_0329	PP_0329	1.31383	0.732122	0.511072	1	-0.369861	0.930361	-0.844293	0.620017	-0.548583	0.511313	0.981225	0.0864589	0.49349	0.361507	-	hypothetical protein
PP_0330	PP_0330	0.336431	1	0.2647	1	-0.118782	1	-0.359752	1	-0.0936866	0.916626	1.08068	0.0286486	1.07146	0.0129495	-	hypothetical protein
PP_0331	PP_0331	0.811103	1	0.328967	1	0.0144382	1	-0.41512	1	-0.29427	0.695275	1.06936	0.0227502	0.850915	0.0438383	-	hypothetical protein
PP_0332	PP_0332	-0.220681	1	-0.0432309	1	0.0205292	1	-0.125732	1	0.107224	0.895361	1.88184	5.53559e-05	2.07741	1.35249e-06	I	acyltransferase
PP_0333	PP_0333	0.00255462	1	0.35446	1	-0.149971	0.997415	-0.362656	1	-0.318201	0.5649	0.731314	0.12514	0.497481	0.246125	O	hypothetical protein
PP_0334	PP_0334	0.212603	1	0.0950984	1	-0.182241	0.989103	-0.0639372	1	0.157238	0.808156	0.799657	0.0795337	1.04562	0.00838867	L	ISPpu11, transposase
PP_0335	PP_0335	0.0354763	1	0.0282437	1	0.191633	0.974866	0.122082	1	-0.152721	0.815385	-0.705549	0.180335	-0.776618	0.0865193	O	glutathione S-transferase
PP_0336	msrA	-0.338598	1	-0.081646	1	-0.0249093	1	-0.26211	1	-0.520657	0.293924	-1.13835	0.0560329	-1.59002	0.000916915	O	methionine sulfoxide reductase A
PP_0337	PP_0337	0.222085	1	0.144305	1	-0.105797	1	-0.00881942	1	0.194663	0.798797	0.542201	0.444589	0.822503	0.163132	T	PAS/PAC and GAF sensor-containing diguanylate cyclase/phosphodiesterase
PP_0338	aceF	-0.152423	1	-0.189441	1	-0.356378	0.850843	-0.0857627	1	0.0821844	0.953555	0.290155	0.740517	0.45294	0.515816	C	dihydrolipoamide acetyltransferase
PP_0339	aceE	0.0861838	1	0.0980589	1	-0.154834	1	0.161084	1	-0.029497	1	-0.57457	0.432284	-0.52265	0.407988	C	pyruvate dehydrogenase subunit E1
PP_0340	glnE	0.109874	1	0.095058	1	0.186672	0.99707	0.174528	1	-0.0428684	0.989817	-0.883222	0.196291	-0.845817	0.149276	O	bifunctional glutamine-synthetase adenylyltransferase/deadenyltransferase
PP_0341	waaF	-0.143988	1	0.291823	1	0.116346	1	0.104532	1	-0.0191282	1	-0.61978	0.229276	-0.556851	0.218819	M	lipopolysaccharide heptosyltransferase II
PP_0342	waaC	-0.161972	1	0.143094	1	-0.201238	0.969347	0.0867607	1	0.152213	0.816087	0.115934	0.856975	0.356278	0.448479	M	lipopolysaccharide heptosyltransferase I
PP_0343	waaG	0.26483	1	0.306557	1	0.105784	1	0.175927	1	0.312228	0.635134	0.338372	0.549339	0.747259	0.0907376	M	lipopolysaccharide core biosynthesis protein WaaG
PP_0344	waaP	0.171402	1	0.0517308	1	-0.0992279	1	0.105954	1	0.0315188	0.990995	-0.202127	0.741244	-0.0726107	0.913501	-	lipopolysaccharide kinase
PP_0345	PP_0345	-0.0237411	1	0.162318	1	-0.0211248	1	0.0184775	1	0.0207751	1	-0.37956	0.461079	-0.26455	0.569586	-	lipopolysaccharide kinase
PP_0346	PP_0346	-0.0924747	1	-0.127507	1	0.0221943	1	0.0339263	1	0.011449	1	-0.701241	0.148937	-0.614024	0.141885	-	lipopolysaccharide kinase
PP_0347	PP_0347	-0.170532	1	-0.383542	1	-0.00872521	1	0.187474	1	0.240837	0.699336	-0.421716	0.482123	-0.0993755	0.8849	-	hypothetical protein
PP_0348	PP_0348	-0.106038	1	-0.0393567	1	-0.28315	0.901971	0.0472157	1	0.38547	0.530825	1.72148	0.000630223	2.19922	1.1751e-06	-	hypothetical protein
PP_0349	PP_0349	-0.467642	1	0.00982797	1	-0.554203	0.417454	-0.264509	1	-0.00799129	1	1.58896	0.00276896	1.68404	0.000384592	S	PepSY-associated TM helix domain-containing protein
PP_0350	PP_0350	0.0815593	1	0.570926	1	-0.485744	0.48898	-0.114007	1	0.322432	0.591885	1.63342	0.000554945	2.05201	1.4013e-06	P	TonB-dependent siderophore receptor
PP_0351	PP_0351	0.994949	1	1.40062	1	-0.0622694	1	0.218428	1	-0.045915	1	1.26461	0.00733594	1.31694	0.00113233	P	FecR anti-FecI sigma factor
PP_0352	PP_0352	0.58765	1	1.89341	1	-0.295207	0.872973	-0.399084	0.993342	-0.228488	0.743957	1.19519	0.00898702	1.04933	0.00928018	K	RNA polymerase sigma factor
PP_0353	PP_0353	-0.00864215	1	-0.174697	1	-0.486324	0.531613	-0.315211	1	0.0255154	1	1.03659	0.0384431	1.15326	0.0087195	L	DNA polymerase III subunit epsilon
PP_0354	PP_0354	0.885346	1	-0.516747	1	-0.524764	0.561037	-0.396517	1	-0.145591	0.867369	0.80227	0.257262	0.741113	0.224866	T	hypothetical protein
PP_0355	PP_0355	0.432836	1	-0.0920443	1	-0.772908	0.468081	-0.134867	1	-0.0910582	0.985351	1.43527	0.0326346	1.44895	0.0107059	T	response regulator receiver protein
PP_0356	glcB	-0.048897	1	-0.010624	1	0.362854	0.877819	0.610785	0.912437	-0.442975	0.512532	-1.98808	0.0206828	-2.35315	0.00171648	C	malate synthase G
[truncated: 4,997 more rows]
